# Supplementary material for: Matrix independent and interference free in situ boron isotope analysis by laser ablation MC-ICP-MS/MS
Source: J Anal At Spectrom. 2025 Apr 3;40(5):1309–22. doi: 10.1039/d5ja00028a (PMC11987066; doi:10.1039/d5ja00028a)
Supplement: JA-040-D5JA00028A-s001 [file JA-040-D5JA00028A-s001.xlsx]

## Sheet: Table S1
Table S1. Solution ICP-MS and MC-ICP-MS analyses of calcite crystals and nanopowders characterised in this study.
ID		Li/Ca	B/Ca	Na/Ca	Mg/Ca	Al/Ca	Mn/Ca	Sr/Ca	Cd/Ca	Ba/Ca	Nd/Ca	U/Ca	Fe/Ca	δ11B
		µmol/mol	µmol/mol	mmol/mol	mmol/mol	µmol/mol	µmol/mol	mmol/mol	µmol/mol	µmol/mol	µmol/mol	nmol/mol	µmol/mol	‰
DE-B-np	#1	1.02296	396.182	0.264618	7.23854	26.5048	38.5678	0.185781	0.00459079	0.55388	0.0457442	471.459	14.977	0.855205
	#2	1.07249	375.705	0.263019	7.35183	22.6505	38.5351	0.186299	0.00468931	0.538126	0.0433572	476.42	15.9381	1.26791
	#3	0.913	376.675	0.260525	7.23683	15.9975	38.6744	0.189207	0.00427733	0.510145	0.0477019	468.924	13.3903	1.15912
	Mean	1.00282	382.854	0.262721	7.27573	21.7176	38.5925	0.187096	0.00451914	0.53405	0.0456011	472.268	14.7685	1.09408
	2SE	0.0942594	13.3397	0.00238161	0.0761025	6.13765	0.0841008	0.00213192	0.000248413	0.0255774	0.0025125	4.40263	1.48565	0.246993
DE-B-c	#1	0.859773	431.849	0.0909739	6.36599	27.7656	38.1025	0.184133	0.00513035	0.428866	0.0444429	333.691	17.5645	0.967923
	#2	1.06849	452.981	0.087062	6.75836	35.0621	43.1964	0.210602	0.00480622	0.487252	0.0504282	426.19	19.6907	1.48788
	#3	0.851983	454.857	0.091446	6.22832	35.775	37.3662	0.182689	0.00468743	0.420435	0.0464761	359.11	16.7525	1.14574
	Mean	0.926749	446.562	0.0898273	6.45089	32.8676	39.555	0.192475	0.00487467	0.445518	0.0471158	372.997	18.0025	1.20052
	2SE	0.141813	14.7529	0.00277873	0.317575	5.11852	3.66608	0.0181465	0.000264718	0.0420172	0.00351432	55.1805	1.75202	0.305156
UWC-1-np	#1	0.726787	126.299	0.268542	1.36854	254.627	90.3951	0.835276	0.030168	73.1565	0.234086	100.932	63.0343	6.2792
	#2	0.68025	124.06	0.236972	1.43174	275.535	89.6756	0.836174	0.029309	71.6008	0.231616	94.613	66.8252	7.09862
	#3	0.682924	121.184	0.279834	1.3912	254.969	90.1472	0.841803	0.029194	73.6385	0.229983	101.096	66.0464	6.77929
	Mean	0.696654	123.848	0.261783	1.39716	261.71	90.0726	0.837751	0.029557	72.7986	0.231895	98.8804	65.302	6.71904
	2SE	0.0301725	2.96077	0.0256529	0.0369726	13.8259	0.422075	0.00408503	0.000614595	1.2297	0.00238526	4.26843	2.31183	0.476916
UWC-1-c	#1	0.100871	132.16	0.0590218	0.94486	16.1372	89.8929	0.867907	0.0197303	69.1272	0.224761	70.8849	47.2417	7.14829
	#2	0.157085	119.505	0.0584613	0.895157	10.0765	86.6648	0.819686	0.0237182	65.7128	0.219573	67.1586	45.9121	7.95147
	#3	0.232766	115.978	0.0582502	0.937052	5.88976	84.6523	0.820937	0.0148965	66.8363	0.21945	66.456	39.5187	7.69069
	Mean	0.163574	122.547	0.0585778	0.92569	10.7012	87.07	0.836177	0.0194484	67.2254	0.221262	68.1665	44.2241	7.59682
	2SE	0.0764259	9.8261	0.000460443	0.0308637	5.94925	3.05267	0.0317385	0.00510101	2.00939	0.0035003	2.74848	4.76766	0.473125
UWC50-np	#1	0.546052	67.3724	0.185407	3.31464	244.394	48.9044	0.562748	0.200546	36.893	0.204569	274.632	42.4662	6.12129
	#2	0.48496	66.2621	0.245451	3.30121	192.217	48.7167	0.565441	0.20649	37.7137	0.197914	462.754	37.8395	5.36274
	#3	0.629822	64.3058	0.24334	3.33362	218.872	48.4343	0.563185	0.207237	37.0529	0.204453	297.885	39.1832	5.79553
	Mean	0.553611	65.9801	0.224733	3.31649	218.494	48.6851	0.563791	0.204757	37.2198	0.202312	345.09	39.8296	5.75985
	2SE	0.0839773	1.79282	0.0393448	0.0188012	30.1269	0.27322	0.00166859	0.00423383	0.502367	0.00439876	118.427	2.74833	0.439399
NF10-np	#1	5.77504	164.022	14.3208	2.80079	251.766	10.6337	7.07978	0.031758	4.29512	0.0278704	55.1575	91.7393	15.9956
	#2	5.21958	150.726	14.3107	2.69187	42.379	8.05638	7.17057	0.0303495	4.24872	0.00997874	29.5788	5.24554	16.1436
	#3	5.64326	161.476	14.5007	2.74575	194.853	10.0756	7.08963	0.0299646	4.34307	0.0285716	53.9069	59.0365	15.8492
	Mean	5.54596	158.741	14.3774	2.74614	162.999	9.58856	7.11333	0.0306907	4.29564	0.0221402	46.2144	52.0071	15.9961
	2SE	0.335129	8.14899	0.123449	0.0628838	125.016	1.5657	0.0575225	0.00109019	0.0544741	0.0121682	16.6512	50.4295	0.169986
DE-Y-np	#1	15.2596	19.78	3.22672	42.6018	23.8049	2.5716	2.35831	0.00659114	3.76811	0.00134904	394.493	5.50924	-12.5545
	#2	14.9492	15.3481	3.13912	41.6269	20.1376	2.68256	2.34048	0.0078403	3.99652	-0.000131491	403.794	6.96681	-12.2831
	#3	14.9497	16.2439	3.20267	41.8635	13.298	2.5293	2.34629	0.00719954	3.76473	0.00150415	395.135	5.49519	-12.2602
	Mean	15.0529	17.124	3.1895	42.0307	19.0802	2.59449	2.34836	0.00721032	3.84312	0.000907231	397.807	5.99042	-12.3659
	2SE	0.20679	2.70585	0.0522649	0.587129	6.15762	0.0913982	0.0105014	0.000721283	0.153415	0.00104258	5.99826	0.976432	0.189036
DE-Y-c	#1	17.0674	16.5336	3.75921	42.2517	26.1112	2.10419	2.34518	0.00745725	3.71313	0.00062994	496.827	0.918848	-12.3444
	#2	16.9655	15.5918	3.70954	41.2376	19.9999	2.10597	2.36237	0.00611697	3.71456	0.00196057	498.177	0.400352	-12.448
	#3	19.3317	17.1759	4.18547	49.1144	22.4248	2.50575	2.75582	0.00708755	4.18549	0.000259338	556.842	0.623099	-13.6851
	Mean	17.7882	16.4337	3.88474	44.2012	22.8453	2.23864	2.48779	0.00688726	3.87106	0.00094995	517.282	0.647433	-12.8259
	2SE	1.54462	0.920018	0.302095	4.94791	3.55338	0.267116	0.268216	0.000799314	0.314426	0.00103302	39.5678	0.300341	0.861334

## Sheet: Table S2
Table S2. Transect δ11B analysis of reference materials by LA-MC-ICP-MS/MS with a 50 by 50 μm square laser beam. Data are normalised to bracketing analyses of NIST SRM612.
ID	Raw						Blank Corrected								Mass Bias Corrected
	10B (V)	2SE	11B (V)	2SE	12C (V)	2SE	10B (V)	2SE	11B (V)	2SE	12C (V)	2SE	11B/10B	2SE	11B/12C	2SE	11B/10B	2SE	11B/12C	2SE	δ11B (‰)	2SE
UB-N-μp	0.113469	0.00258678	0.513609	0.0117213	45.8373	0.141121	0.113287	0.00258678	0.512784	0.0117213	10.4007	0.141384	4.52654	0.000686825	0.0486928	0.000941373	4.08598	0.000618033	1.38016e+06	26664.4	8.88197	0.152676
UB-N-μp	0.0923846	0.00354344	0.41882	0.0160845	46.6919	0.197224	0.0922105	0.00354344	0.418027	0.0160845	11.89	0.196464	4.53303	0.000634084	0.0356871	0.00169695	4.08953	0.00057052	982832	46707	9.75844	0.140939
UB-N-μp	0.0883951	0.00276454	0.400906	0.0125851	47.1438	0.367798	0.0882295	0.00276455	0.400148	0.0125851	13.0575	0.366994	4.53419	0.0009658	0.0317848	0.00168638	4.08797	0.000869023	848250	44973.3	9.37427	0.21468
UB-N-μp	0.0931593	0.00391208	0.422618	0.0177518	47.3973	0.244021	0.0930024	0.00391208	0.421897	0.0177518	14.0244	0.243375	4.53647	0.000864957	0.0302493	0.00147307	4.08743	0.000777453	783117	38115.7	9.24058	0.192058
UB-N-μp	0.0893592	0.00282466	0.405628	0.0128236	45.2788	0.132684	0.0892099	0.00282466	0.404939	0.0128236	12.5409	0.132299	4.53943	0.000930467	0.0323086	0.000992893	4.08779	0.000836706	814747	25037.9	9.32872	0.206696
JCp-μp	0.0241135	0.000801679	0.110631	0.00367864	63.495	0.2212	0.0239244	0.000801683	0.109775	0.00367866	27.4573	0.220682	4.58858	0.00139345	0.00399408	0.000124833	4.1442	0.00125855	116424	3635.8	23.2648	0.310905
JCp-μp	0.0224915	0.000708446	0.103269	0.00324856	61.806	0.379194	0.0223047	0.000708443	0.102423	0.00324855	25.9571	0.378501	4.59191	0.00171793	0.00393016	9.14516e-05	4.14651	0.00155096	113549	2641.3	23.8359	0.383142
JCp-μp	0.024381	0.000775894	0.111958	0.00355205	61.203	0.284477	0.0241965	0.000775892	0.111122	0.00355204	25.5453	0.283734	4.59264	0.00160448	0.0043204	0.000110834	4.14647	0.00144835	123716	3172.89	23.8245	0.357795
JCp-μp	0.0229866	0.000568961	0.105607	0.00260622	60.4779	0.289594	0.0228044	0.000568959	0.10478	0.00260621	25.0053	0.288798	4.59501	0.00172562	0.00416423	8.42907e-05	4.14792	0.00155788	118229	2391.79	24.1836	0.384851
JCp-μp	0.0256528	0.000554981	0.117806	0.00254533	60.3736	0.232265	0.0254727	0.000554977	0.116988	0.00254531	25.0828	0.23153	4.59305	0.00154094	0.0046541	8.64791e-05	4.14548	0.00139006	131041	2435.04	23.58	0.343395
JCp-μp	0.024382	0.000599713	0.112003	0.00274091	59.9976	0.276678	0.0242042	0.000599707	0.111195	0.00274088	24.8964	0.275916	4.59439	0.00163884	0.00443955	7.92144e-05	4.14599	0.00147838	123928	2211.97	23.7068	0.365212
JCp-μp	0.0243712	0.000741195	0.111984	0.00339454	59.4937	0.358028	0.0241957	0.000741188	0.111185	0.00339451	24.584	0.357201	4.59568	0.00163543	0.00450416	9.48529e-05	4.14644	0.00147438	124651	2626.62	23.8187	0.364223
JCp-μp	0.0219659	0.00080697	0.101001	0.00370983	58.8435	0.392802	0.0217927	0.000806967	0.100212	0.00370982	24.1206	0.391994	4.5985	0.00176732	0.00412272	0.000117277	4.1483	0.00159385	113146	3218.13	24.2774	0.393737
JCp-μp	0.0270236	0.000585996	0.124212	0.00268555	59.3766	0.325459	0.0268527	0.000585993	0.123432	0.00268554	24.8416	0.324728	4.59683	0.00148239	0.00496747	8.54095e-05	4.1461	0.00133685	135199	2323.18	23.7339	0.330249
JCp-μp	0.0259607	0.000559633	0.119354	0.00255947	58.8605	0.274407	0.025792	0.000559627	0.118583	0.00255945	24.5131	0.2738	4.59802	0.00150827	0.0048443	7.66935e-05	4.14648	0.00135986	130766	2071.02	23.8285	0.335935
JCp-μp	0.0256519	0.000469249	0.117967	0.00215138	58.0963	0.326752	0.0254855	0.000469243	0.117206	0.00215136	23.9378	0.325958	4.59879	0.00149023	0.00489527	6.9996e-05	4.14647	0.00134354	131057	1873.28	23.8268	0.331901
JCp-μp	0.0239788	0.000607494	0.110276	0.00278631	58.5415	0.290173	0.0238146	0.000607487	0.109524	0.00278628	24.5676	0.289357	4.59892	0.00161177	0.00445012	7.48096e-05	4.14591	0.00145291	118194	1988.21	23.6874	0.358921
JCp-μp	0.0240288	0.000632818	0.110522	0.0029061	57.6571	0.298068	0.0238669	0.000632816	0.10978	0.00290609	23.827	0.284643	4.59949	0.00156059	0.00458451	0.000100584	4.14573	0.00140646	120780	2648.59	23.6432	0.347445
JCp-μp	0.0246036	0.000505386	0.113185	0.00232235	56.913	0.298053	0.024444	0.000505382	0.112453	0.00232234	23.3191	0.297355	4.60047	0.00159777	0.00482656	7.87786e-05	4.14591	0.00143978	126127	2057.95	23.6879	0.355676
JCp-μp	0.0243337	0.000490587	0.111941	0.00225248	58.1258	0.314197	0.0241763	0.000490584	0.111218	0.00225247	24.717	0.313444	4.60067	0.00151662	0.00449575	8.07298e-05	4.14541	0.00136603	116568	2091.54	23.5634	0.337458
JCp-μp	0.0253186	0.000421592	0.116492	0.00193104	57.5808	0.308249	0.0251634	0.000421586	0.115778	0.00193101	24.3538	0.307527	4.60123	0.00141703	0.00475883	6.60773e-05	4.14524	0.00127535	122455	1700.12	23.5222	0.315056
JCp-μp	0.0231764	0.000505878	0.106655	0.00232713	56.8139	0.327286	0.0230235	0.000505874	0.105951	0.00232711	23.7765	0.326553	4.60218	0.00197096	0.00445045	8.20198e-05	4.1454	0.00177551	113621	2093.26	23.5607	0.438613
JCp-μp	0.0244629	0.000517257	0.112621	0.00238059	56.2374	0.313804	0.0243123	0.000517251	0.111926	0.00238057	23.3916	0.313037	4.60364	0.00165185	0.00478637	8.07863e-05	4.14601	0.00148683	121236	2046.57	23.7121	0.367301
JCp-μp	0.0230683	0.000369456	0.106228	0.00170604	56.3575	0.269253	0.02292	0.000369454	0.105542	0.00170603	23.6986	0.268465	4.60473	0.00157883	0.00445878	6.72215e-05	4.1463	0.00142172	112077	1687.88	23.7837	0.351215
JCp-μp	0.0236859	0.000546713	0.109057	0.00251373	56.6186	0.279501	0.0235389	0.000546708	0.108378	0.00251371	24.0716	0.278742	4.60429	0.00148907	0.00449363	7.61044e-05	4.14549	0.00134016	112442	1904.47	23.5838	0.331067
DE-B-c	0.0157824	0.00140295	0.0709456	0.0063075	54.3765	0.165172	0.015596	0.00140295	0.0701016	0.00630749	18.5636	0.164273	4.49468	0.00269312	0.00376586	0.000337926	4.05858	0.00243156	108621	9747.58	2.1124	0.600681
DE-B-c	0.0256803	0.00510399	0.11536	0.0228674	53.6613	0.163658	0.0255016	0.00510399	0.114548	0.0228674	18.4842	0.162888	4.49467	0.00302599	0.00617401	0.0012063	4.05627	0.00273059	172941	33794.1	1.54419	0.674552
DE-B-c	0.0249064	0.00431546	0.112016	0.0193752	53.1645	0.163098	0.0247364	0.00431546	0.111241	0.0193752	18.7063	0.16233	4.49918	0.0029063	0.00590036	0.000976167	4.05775	0.0026205	160051	26484	1.90796	0.647356
DE-B-c	0.0329839	0.0085033	0.148566	0.0383536	51.6841	0.104412	0.0328224	0.0085033	0.147826	0.0383536	17.9353	0.103799	4.50209	0.00308539	0.00826962	0.00217163	4.05781	0.00278051	217527	57120.9	1.92385	0.686884
DE-B-c	0.0148633	0.00118039	0.0669345	0.00530102	50.4569	0.121967	0.0147095	0.00118039	0.0662262	0.00530102	17.3437	0.121214	4.5034	0.00287026	0.00373311	0.000264205	4.0567	0.0025854	95606.9	6766.32	1.64897	0.638685
DE-B-np	0.0326034	0.000189173	0.146151	0.000847698	167.057	0.224701	0.0325169	0.000189167	0.145742	0.000847675	35.4121	0.239613	4.48205	0.00101452	0.0041268	3.05867e-05	4.05453	0.000917308	197550	1513.57	1.11376	0.226608
DE-B-np	0.0334473	0.000404418	0.149906	0.00181432	166.011	0.252187	0.0333473	0.000404431	0.14944	0.00181437	35.8069	0.255405	4.48133	0.00109622	0.0041885	5.0929e-05	4.05428	0.000991561	179196	2235.52	1.05175	0.244951
DE-B-np	0.0331599	0.000232488	0.148538	0.00104242	163.939	0.284734	0.0330465	0.000232498	0.148016	0.00104246	35.22	0.287756	4.47896	0.00115081	0.0042262	5.0529e-05	4.05253	0.00104064	163351	2000.74	0.618918	0.257075
DE-B-np	0.0335812	0.000225945	0.150382	0.00100932	163.1	0.304465	0.0334544	0.000225948	0.149804	0.00100933	35.865	0.311361	4.47789	0.00113445	0.00420736	4.71569e-05	4.05196	0.00102587	148346	1714.03	0.478407	0.253425
DE-B-np	0.033727	0.000299811	0.151007	0.00134341	162.07	0.313782	0.0335868	0.000299805	0.150372	0.00134338	36.3169	0.319998	4.47713	0.00107252	0.00415858	4.5684e-05	4.05167	0.000970249	134777	1509.5	0.406593	0.239686
PS69/318-1b	0.012697	0.000133328	0.0578006	0.000607099	57.6878	0.110768	0.0125093	0.00013332	0.0569509	0.000607068	21.7611	0.110067	4.55227	0.00280427	0.00261666	2.28959e-05	4.11099	0.00253207	75876.8	665.181	15.0616	0.625512
PS69/318-1b	0.012222	0.000281197	0.0556883	0.00127901	56.0536	0.108872	0.0120429	0.000281189	0.0548744	0.00127897	20.8396	0.108072	4.55671	0.00255017	0.0026257	5.05987e-05	4.1124	0.00230128	73672.3	1422.1	15.4086	0.568498
PS69/318-1b	0.0135308	0.000178702	0.0616616	0.000819062	55.2335	0.0838506	0.0133603	0.000178696	0.0608838	0.000819035	20.7383	0.0834867	4.55708	0.0024597	0.00294373	4.05538e-05	4.1101	0.0022188	79979.5	1103.75	14.8405	0.548123
PS69/318-1b	0.0113855	0.000190543	0.0519411	0.00087053	53.2627	0.0962874	0.0112227	0.000190539	0.0511951	0.000870515	19.3999	0.0957025	4.56175	0.00305631	0.00263772	3.9606e-05	4.11199	0.00275537	69722.9	1047.46	15.3089	0.680676
PS69/318-1b	0.0120307	0.000138558	0.0549363	0.000632541	53.4489	0.0903581	0.0118764	0.000138556	0.0542261	0.000632533	20.2986	0.0896576	4.56592	0.00263672	0.00267153	2.9094e-05	4.11315	0.00237555	68524.7	745.941	15.5941	0.586846
PS69/318-1	0.00951451	0.000115812	0.0432114	0.000522888	57.8344	0.117669	0.00932636	0.000115803	0.0423598	0.00052285	21.8709	0.116905	4.54203	0.00351791	0.00193491	1.65762e-05	4.10189	0.00317673	56204.9	483.133	12.8117	0.784765
PS69/318-1	0.0121788	7.22602e-05	0.0553652	0.000330498	57.3713	0.0838231	0.0119992	7.22594e-05	0.0545494	0.000330496	22.1203	0.0831815	4.54619	0.00273885	0.00246009	1.76515e-05	4.10304	0.00247142	69140	494.911	13.0968	0.610529
PS69/318-1	0.012598	7.76953e-05	0.0573484	0.000353231	55.8926	0.0823787	0.0124261	7.76922e-05	0.0565647	0.000353218	21.2801	0.0816162	4.55211	0.00251831	0.00265494	1.49226e-05	4.10605	0.00227118	72508	406.62	13.8395	0.561062
PS69/318-1	0.0103001	0.000146548	0.0469359	0.000662059	53.7815	0.0992085	0.0101368	0.000146549	0.0461881	0.000662063	19.8819	0.0987293	4.55675	0.0034824	0.00232203	2.82823e-05	4.10762	0.00313904	61474.9	747.989	14.2285	0.775454
PS69/318-1	0.00431566	9.36804e-05	0.0196762	0.000423702	51.35	0.140287	0.00416092	9.36729e-05	0.0189641	0.000423671	18.1629	0.139456	4.55823	0.0075778	0.00104381	1.73366e-05	4.10636	0.00682641	26815.1	445.947	13.9161	1.68637
JCt-μp	0.0111597	0.000259309	0.0508629	0.00117362	59.2353	0.171608	0.0109711	0.000259304	0.0500093	0.0011736	23.232	0.171504	4.55797	0.00290359	0.00215879	4.3853e-05	4.11643	0.00262187	62827.2	1277.27	16.4036	0.647695
JCt-μp	0.0100813	0.00031762	0.045731	0.00137487	59.7804	0.296197	0.00990033	0.000317617	0.0449095	0.00137486	24.4148	0.295643	4.55972	0.00361658	0.00185199	4.64164e-05	4.11567	0.00326442	52323.4	1311.7	16.2161	0.806428
JCt-μp	0.00904516	0.000377754	0.0412817	0.00172375	56.9514	0.336603	0.00887278	0.000377751	0.040496	0.00172374	22.2991	0.336028	4.56426	0.00407708	0.00179669	6.01681e-05	4.11715	0.0036777	49155.1	1646	16.5828	0.908523
JCt-μp	0.00877693	0.000344634	0.0400936	0.0015711	54.9238	0.225245	0.00861314	0.000344635	0.0393438	0.00157111	20.9846	0.224657	4.56827	0.00403601	0.00186646	6.74063e-05	4.11816	0.00363784	49498	1786.98	16.8312	0.898677
JCt-μp	0.00853799	0.000404867	0.0390252	0.00184952	55.8354	0.334852	0.00838187	0.000404872	0.0383074	0.00184954	22.5337	0.334274	4.56873	0.00439531	0.00171262	8.21741e-05	4.11624	0.00395987	44205.5	2119.71	16.3566	0.97823
NF10-np	0.00748386	8.6567e-05	0.0338808	0.000391033	79.3175	0.333092	0.00729328	8.65632e-05	0.0330638	0.000391004	20.8371	0.324988	4.53384	0.00473189	0.00158774	1.67732e-05	4.11633	0.00429603	57130.8	619.2	16.3797	1.06127
NF10-np	0.00827871	0.00025364	0.0374414	0.00114595	77.8617	0.148062	0.00808832	0.000253636	0.0366258	0.00114592	19.7015	0.140035	4.52855	0.00426078	0.00185175	4.7392e-05	4.11156	0.00386842	68061	1721.01	15.2023	0.955636
NF10-np	0.00814969	0.000175877	0.0368613	0.000798925	78.4849	0.370347	0.00795977	0.000175872	0.0360493	0.000798888	21.0815	0.361717	4.52939	0.00391113	0.00170999	2.5474e-05	4.11241	0.00355088	66260.7	975.738	15.4123	0.877194
NF10-np	0.00783492	6.02319e-05	0.0354225	0.00027278	77.283	0.0901035	0.0076452	6.02287e-05	0.0346121	0.000272755	20.2036	0.0822798	4.5269	0.00378372	0.00171582	1.07926e-05	4.1102	0.00343524	68064.1	418.58	14.8651	0.848627
NF10-np	0.00772294	0.000157358	0.0349196	0.00070704	77.627	0.06007	0.00753342	0.000157362	0.0341106	0.000707073	20.8689	0.0617811	4.52758	0.00424857	0.00163212	3.06146e-05	4.11085	0.00385737	66324.3	1280.39	15.0251	0.952908
UWC-1-np	0.00935589	0.000182378	0.0422292	0.000828594	61.0342	0.300002	0.00917187	0.000182373	0.0413948	0.000828572	25.414	0.299348	4.51368	0.00285764	0.0016292	2.00076e-05	4.07504	0.00257977	46572.7	572.43	6.17883	0.637294
UWC-1-np	0.00574457	0.000176939	0.0259459	0.000794639	58.0804	0.119521	0.00556814	0.000176943	0.0251433	0.000794657	23.0917	0.119303	4.51645	0.00598671	0.00108424	3.0081e-05	4.07525	0.00540173	30112.5	834.746	6.2305	1.33442
UWC-1-np	0.00781312	0.000116365	0.0353297	0.000523231	57.3285	0.122095	0.00764532	0.000116358	0.0345631	0.0005232	23.0557	0.121483	4.52122	0.00450402	0.0014908	1.57165e-05	4.07695	0.0040613	40111.6	423.854	6.65067	1.00329
UWC-1-np	0.00809015	9.13038e-05	0.0365956	0.000411148	56.0944	0.0899347	0.00793096	9.12996e-05	0.035865	0.00041113	22.5376	0.0892187	4.52189	0.00443984	0.00159141	1.58841e-05	4.07496	0.00400135	41521.7	414.649	6.1605	0.988477
UWC-1-np	0.00683458	0.000214717	0.0309092	0.000970979	55.1655	0.154184	0.006683	0.000214709	0.0302104	0.000970943	22.2406	0.153442	4.52067	0.00491978	0.00135079	3.60295e-05	4.07157	0.00443097	34327.1	916.473	5.32324	1.09461
UWC-1-c	0.0091006	0.000328049	0.0415041	0.00149699	120.38	0.239276	0.00882214	0.000328022	0.0402096	0.00149686	34.6139	0.230941	4.55904	0.00446073	0.00115107	4.06615e-05	4.08628	0.0039987	40461	1430.42	8.95701	0.987821
UWC-1-c	0.0103675	0.000192264	0.0472414	0.000874293	121.271	0.247092	0.010099	0.000192087	0.0459924	0.00087348	36.021	0.236208	4.55462	0.00317256	0.00127184	1.97215e-05	4.08257	0.00284379	45045.2	694.254	8.04036	0.702517
UWC-1-c	0.010412	0.000132782	0.0474279	0.000599921	122.839	0.431998	0.0101652	0.000132589	0.0462779	0.000599037	38.6531	0.400454	4.55327	0.00355297	0.00119256	1.02459e-05	4.08192	0.00318568	42953.1	369.503	7.87949	0.786977
UWC-1-c	0.00960634	0.000234304	0.043744	0.00106418	119.769	0.380953	0.00936953	0.000234077	0.0426397	0.00106314	36.1698	0.368564	4.5516	0.00301706	0.00117523	2.08515e-05	4.08067	0.0027055	42660.3	750.999	7.57158	0.668354
UWC-1-c	0.00864412	0.000135042	0.0394026	0.000610459	118.145	0.26054	0.00841724	0.000134915	0.0382386	0.000575783	35.0651	0.251246	4.55559	0.00368584	0.00109281	1.36128e-05	4.08451	0.0033044	39983.7	496.163	8.51915	0.816304
BCR-2G	0.00117049	4.91943e-05	0.00522445	0.000215183	40.603	0.0726138	0.0009891	4.91879e-05	0.00440108	0.000215156	5.2014	0.0722705	4.4511	0.02615	0.000838927	3.2749e-05	4.01776	0.023604	23741.5	927.478	-7.97134	5.83104
BCR-2G	0.00129687	4.02766e-05	0.00577152	0.000173253	40.2306	0.0819299	0.00112407	4.02681e-05	0.00498402	0.000173217	5.54231	0.0811722	4.43547	0.0238389	0.000895848	2.06738e-05	4.0011	0.0215042	24548.8	567.165	-12.0854	5.31231
BCR-2G	0.00168367	8.54371e-05	0.00752508	0.000377274	39.2113	0.0757864	0.00151854	8.54264e-05	0.00676961	0.000377229	5.16001	0.0750537	4.461	0.0201918	0.00129551	5.86288e-05	4.02186	0.0182039	34524.9	1563.62	-6.95788	4.49702
BCR-2G	0.00175736	0.000103411	0.00784334	0.000457089	39.7103	0.0629519	0.00160081	0.000103401	0.00712374	0.000457044	6.37264	0.0622437	4.45549	0.0253383	0.00109897	6.23626e-05	4.01434	0.0228292	28411.8	1613.15	-8.81522	5.63964
BCR-2G	0.00178118	7.50278e-05	0.00799396	0.000333475	38.9723	0.06988	0.00163321	7.50172e-05	0.00731023	0.00033343	6.34798	0.0692701	4.47648	0.0208156	0.00114046	4.598e-05	4.03069	0.0187426	28627.9	1155.07	-4.77516	4.6301
UWC50-np	0.00480688	0.000134098	0.0216615	0.000607853	60.2121	0.27113	0.00462327	0.000134089	0.0208288	0.000607818	24.6265	0.27027	4.50479	0.00708936	0.000843323	1.72685e-05	4.06688	0.00640091	24068.9	493.503	4.16522	1.58125
UWC50-np	0.00535188	8.63977e-05	0.0240825	0.000366814	59.1943	0.136813	0.00517685	8.64e-05	0.0232857	0.000366825	24.3212	0.136196	4.5111	0.00694157	0.000957817	1.56722e-05	4.07	0.00626311	26463.5	432.465	4.93423	1.54721
UWC50-np	0.00553612	0.00010464	0.0249969	0.000473737	57.2721	0.146877	0.00536874	0.000104635	0.024232	0.000473719	23.0342	0.146021	4.5136	0.00566912	0.00104912	1.85771e-05	4.06995	0.00511174	28184.8	499.161	4.92306	1.26278
UWC50-np	0.00525085	9.95256e-05	0.0236935	0.000446496	55.898	0.193132	0.00509208	9.95181e-05	0.0229647	0.000446465	22.3761	0.192303	4.51019	0.0058215	0.00102371	1.34289e-05	4.06429	0.00524556	26670.7	350.252	3.52496	1.29584
UWC50-np	0.00499582	0.000138727	0.0225893	0.000631523	55.389	0.117544	0.00484563	0.00013872	0.0218963	0.000631492	22.5798	0.116745	4.51891	0.00642392	0.000968273	2.50178e-05	4.06956	0.00578566	24489.2	633.195	4.82709	1.42926
DE-Y-c	0.000623644	1.4252e-05	0.00278218	5.34308e-05	53.379	0.0706842	0.000438229	1.42537e-05	0.00194199	5.34393e-05	17.6429	0.0701437	4.46394	0.0682857	0.000109895	2.80653e-06	4.03055	0.061656	3158.38	80.6139	-4.81083	15.2312
DE-Y-c	0.000884596	3.70635e-05	0.00390978	0.000164352	53.4096	0.0855008	0.00070775	3.70638e-05	0.00310539	0.000164353	18.3854	0.0850599	4.3887	0.0408091	0.000168527	8.42855e-06	3.9601	0.0368237	4687.95	234.459	-22.2143	9.09676
DE-Y-c	0.000888124	1.34496e-05	0.00396675	5.42973e-05	51.9081	0.0896151	0.000719894	1.34482e-05	0.00319837	5.42892e-05	17.6	0.0889429	4.45226	0.0440053	0.00018175	2.90951e-06	4.01489	0.0396827	4897.67	78.3914	-8.67938	9.80303
DE-Y-c	0.000852498	1.39923e-05	0.00381282	6.48129e-05	50.807	0.098118	0.000691923	1.39891e-05	0.00307642	6.48011e-05	17.1349	0.0973708	4.43305	0.0384592	0.000178839	3.18909e-06	3.99531	0.0346619	4688.98	83.6296	-13.5167	8.56272
DE-Y-c	0.000814298	1.4183e-05	0.00361545	4.68892e-05	50.7369	0.106275	0.00066229	1.41774e-05	0.00291484	4.68629e-05	17.7767	0.105487	4.44069	0.0429482	0.0001636	2.0914e-06	3.99967	0.0386824	4163.48	53.283	-12.44	9.55593
DE-Y-np	0.0021767	2.15933e-05	0.00972273	9.59486e-05	160.259	0.693607	0.00201618	2.15941e-05	0.00900229	9.59549e-05	53.2162	0.678438	4.466	0.0135568	0.000169835	2.53589e-06	4.01774	0.0121965	-1160.59	20.8001	-7.97593	3.01298
DE-Y-np	0.00248188	2.03388e-05	0.011032	7.85667e-05	154.526	0.347083	0.00232256	2.03489e-05	0.0103176	7.86211e-05	48.0581	0.33159	4.44795	0.0125258	0.000215028	2.46372e-06	4.00191	0.0112695	-1679.98	25.0393	-11.8856	2.78397
DE-Y-np	0.00249865	3.11046e-05	0.0111043	0.000133207	148.064	0.306216	0.00234055	3.10822e-05	0.010396	0.000133098	42.1756	0.292349	4.44486	0.0117506	0.000246343	2.17627e-06	3.99955	0.0105765	-2244.4	19.8403	-12.4686	2.61277
DE-Y-np	0.00261899	1.71958e-05	0.0116392	7.66751e-05	155.072	0.517772	0.00246375	1.71954e-05	0.0109452	7.66819e-05	50.4011	0.464921	4.45134	0.0113585	0.00021786	2.26178e-06	4.00637	0.0102227	-3279.91	57.6568	-10.785	2.52536
DE-Y-np	0.00237692	3.24882e-05	0.0106061	0.00014632	149.381	0.352133	0.0022229	3.24944e-05	0.00991813	0.000146349	45.4343	0.339404	4.46216	0.0129264	0.000218582	3.46146e-06	4.01653	0.0116348	-4570.24	107.735	-8.27456	2.87422

## Sheet: Table S3
Table S3. Transect δ11B analysis of reference materials by LA-MC-ICP-MS/MS with an 80 by 80 μm square laser beam. Data are normalised to bracketing analyses of NIST SRM612.
ID	Raw						Blank Corrected								Mass Bias Corrected
	10B (V)	2SE	11B (V)	2SE	12C (V)	2SE	10B (V)	2SE	11B (V)	2SE	12C (V)	2SE	11B/10B	2SE	11B/12C	2SE	11B/10B	2SE	11B/12C	2SE	δ11B (‰)	2SE
UB-N-μp	0.291261	0.00707041	1.32571	0.0321419	112.251	0.390219	0.290831	0.00707041	1.32375	0.0321419	42.7103	0.390874	4.55173	0.000581587	0.0310235	0.000747562	4.08446	0.000516826	856967	20654.5	8.50792	0.127674
UB-N-μp	0.242642	0.00371813	1.1064	0.0169982	115.434	0.734434	0.242223	0.00371813	1.10449	0.0169981	50.3322	0.733549	4.55965	0.000614103	0.0220282	0.000500466	4.08618	0.000551546	588164	13363.9	8.93228	0.136252
UB-N-μp	0.268485	0.0044227	1.22542	0.0201774	107.734	0.488572	0.26808	0.00442271	1.22356	0.0201775	48.155	0.484951	4.56409	0.000622265	0.0252488	0.000502023	4.08347	0.000552691	647250	12851.6	8.26295	0.136534
UB-N-μp	0.269744	0.0045076	1.2338	0.0206391	99.8287	0.395875	0.26935	0.0045076	1.232	0.0206392	44.6927	0.393826	4.57369	0.000474999	0.0274598	0.000535137	4.08668	0.000425286	682049	13275.4	9.05655	0.105061
UB-N-μp	0.252142	0.00325825	1.15503	0.0149198	91.8618	0.63716	0.251758	0.00325826	1.15326	0.0149198	40.4152	0.63388	4.5806	0.00044128	0.0285432	0.000534176	4.08839	0.000393616	691107	12917.6	9.47761	0.0972372
JCp-μp	0.0760569	0.000813302	0.351151	0.00373351	182.355	1.02725	0.0756155	0.000813296	0.349143	0.00373349	108.619	1.02123	4.61732	0.000651938	0.00324164	3.44376e-05	4.1485	0.000583928	92566.6	982.375	24.3259	0.144251
JCp-μp	0.0708698	0.00134932	0.327269	0.00622766	172.088	0.795832	0.0704318	0.00134932	0.325275	0.00622763	99.6889	0.790578	4.61828	0.000733695	0.00327395	4.97686e-05	4.14771	0.000660005	92496	1406.99	24.1328	0.163045
JCp-μp	0.0708005	0.00120469	0.327047	0.00555629	168.004	0.842113	0.0703658	0.00120468	0.325067	0.00555627	96.8909	0.836666	4.61973	0.000768085	0.00334902	4.4833e-05	4.14743	0.000690088	93656.6	1252.72	24.0619	0.170476
JCp-μp	0.0622032	0.000804836	0.287516	0.0037121	163.075	0.806947	0.061772	0.000804831	0.285551	0.00371208	93.2847	0.801673	4.62265	0.000845325	0.00308434	3.44499e-05	4.14842	0.000756648	85365.3	953.721	24.3067	0.186919
JCp-μp	0.0661927	0.00120836	0.306026	0.00556829	161.977	0.930646	0.0657649	0.00120835	0.304075	0.00556825	93.4897	0.925518	4.62369	0.000824571	0.00324298	4.07782e-05	4.14774	0.000737906	88853.8	1117.19	24.1399	0.182289
JCp-μp	0.0702454	0.000885312	0.324765	0.00407963	160.729	0.669873	0.0698209	0.000885308	0.322828	0.00407962	93.5274	0.664598	4.62395	0.000868302	0.0034564	4.21005e-05	4.1464	0.000777329	93769.3	1141.41	23.8076	0.192028
JCp-μp	0.071961	0.00145717	0.331835	0.00698804	159.442	0.798521	0.07154	0.00145716	0.329913	0.00698803	93.5924	0.793048	4.62551	0.000680772	0.00352469	6.79146e-05	4.14613	0.000608449	94642.8	1822.63	23.7417	0.150309
JCp-μp	0.0641477	0.0011633	0.296989	0.00537264	153.256	0.810483	0.06373	0.0011633	0.29508	0.00537262	88.7017	0.804823	4.63032	0.000841574	0.00332994	5.53299e-05	4.14885	0.000753151	88546.8	1470.02	24.4129	0.186055
JCp-μp	0.0635735	0.000774748	0.294261	0.0035801	153.694	0.940126	0.0631579	0.000774743	0.292361	0.00358008	89.9165	0.934318	4.62897	0.000806428	0.00327271	3.54077e-05	4.14668	0.000720759	86521	934.526	23.8763	0.178053
JCp-μp	0.0660772	0.000924379	0.306018	0.00427936	150.92	0.859936	0.065665	0.000924376	0.304132	0.00427935	88.4791	0.853967	4.63146	0.0007002	0.00346737	5.11163e-05	4.14726	0.000623541	90762.7	1336.78	24.0216	0.154037
JCp-μp	0.0655665	0.000936739	0.3037	0.00432573	146.384	0.785386	0.0651576	0.000936733	0.301829	0.00432571	85.2313	0.77979	4.63221	0.000801365	0.00353667	4.05168e-05	4.14636	0.000715983	91706.2	1049.34	23.7974	0.176873
JCp-μp	0.0639005	0.00106872	0.29623	0.00494417	143.441	0.704237	0.063495	0.00106872	0.294373	0.00494417	83.6116	0.699135	4.63634	0.000844127	0.00350717	5.44345e-05	4.14842	0.00075376	90070.4	1396.16	24.3081	0.186206
JCp-μp	0.0587593	0.00113429	0.272487	0.00525987	139.73	0.652321	0.0583572	0.00113429	0.270645	0.00525987	81.0982	0.614724	4.63773	0.000952787	0.00332767	6.39715e-05	4.14806	0.000849388	84661.1	1626.29	24.2188	0.209829
JCp-μp	0.0644344	0.00143835	0.299007	0.00667454	138.112	0.536495	0.0640357	0.00143835	0.297179	0.00667455	80.8739	0.53163	4.64083	0.000876978	0.00366786	8.07031e-05	4.14925	0.000782672	92462.4	2032.74	24.5131	0.193348
JCp-μp	0.0642445	0.000768984	0.29818	0.00355379	135.254	0.768479	0.0638492	0.000768973	0.296366	0.00355374	79.3682	0.762456	4.64195	0.000821087	0.00371952	3.17562e-05	4.14859	0.000730879	92873.6	792.031	24.3503	0.180553
JCp-μp	0.0603364	0.00092339	0.280255	0.0042595	133.082	0.803807	0.0599445	0.00092338	0.278455	0.00425946	78.49	0.797898	4.64544	0.00102405	0.00354201	4.14002e-05	4.15013	0.000909366	87642.7	1024.3	24.7286	0.224646
JCp-μp	0.0605121	0.0011005	0.281152	0.00510014	128.479	0.595293	0.0601236	0.00110049	0.279366	0.00510009	75.1807	0.59022	4.64665	0.000868366	0.00370912	4.7355e-05	4.14961	0.000772595	90958.8	1162.86	24.6023	0.190859
JCp-μp	0.0605572	0.000859268	0.281541	0.00397893	127.755	0.747702	0.0601721	0.000859257	0.27977	0.00397888	75.7936	0.741642	4.64945	0.000861808	0.00371902	4.08758e-05	4.15048	0.000766254	90365.3	994.153	24.8153	0.189292
JCp-μp	0.0656697	0.000793025	0.305379	0.00367198	126.869	0.667195	0.065288	0.000793015	0.303622	0.00367193	76.2038	0.661087	4.65049	0.000854214	0.00398715	3.23447e-05	4.14981	0.000757784	96028.6	778.707	24.6514	0.1872
JCp-μp	0.0625777	0.000811138	0.291342	0.00375386	121.6	0.679463	0.0621994	0.000811128	0.289599	0.00375382	72.2757	0.673822	4.65602	0.000818565	0.00402028	3.45308e-05	4.1531	0.000726709	95952.8	824.424	25.4646	0.179523
DE-B-c	0.0846464	0.0172903	0.381814	0.07792	145.854	0.599011	0.0842064	0.0172903	0.379812	0.07792	72.6548	0.593161	4.51456	0.00227896	0.00497585	0.000962624	4.05553	0.002048	141471	27366	1.35995	0.505928
DE-B-c	0.0617123	0.00612665	0.285828	0.0305938	140.225	0.531147	0.0612851	0.00612664	0.28388	0.0305937	71.9885	0.5249	4.52403	0.00157321	0.00381708	0.000363734	4.05803	0.0014105	104385	9949.81	1.97897	0.348443
DE-B-c	0.0443881	0.00228005	0.201241	0.0103266	130.166	0.422982	0.0439738	0.00228005	0.199347	0.0103266	66.9249	0.417055	4.53372	0.00139051	0.00297892	0.000155939	4.0607	0.00124486	78439.9	4105.32	2.63816	0.307525
DE-B-c	0.0562519	0.004852	0.255335	0.0220073	121.411	0.455436	0.0558505	0.00485201	0.253495	0.0220073	63.1363	0.449419	4.53949	0.00165239	0.00404695	0.000363641	4.05989	0.00148027	102771	9232.26	2.43695	0.36568
DE-B-c	0.0676246	0.0163375	0.307339	0.0743341	114.184	0.270114	0.0672347	0.0163375	0.305547	0.0743341	60.3604	0.266296	4.54473	0.00157585	0.00507661	0.00124118	4.05922	0.00140623	124933	30540.8	2.27293	0.347389
DE-B-np	0.0705273	0.000538434	0.31594	0.00242225	210.266	0.558259	0.0703707	0.000538462	0.315237	0.00242237	86.3153	0.560911	4.47953	0.000623223	0.00366451	3.21088e-05	4.05432	0.000563121	108159	980.94	1.06199	0.139111
DE-B-np	0.0671887	0.000656999	0.300913	0.00294982	206.457	0.495158	0.0670186	0.000657046	0.300154	0.00295001	83.9895	0.501927	4.47872	0.000664029	0.00359119	4.43599e-05	4.05399	0.000600583	98738.6	1256.51	0.979582	0.148365
DE-B-np	0.0712834	0.00078146	0.319251	0.00351009	206.164	0.523085	0.0711	0.000781448	0.318435	0.00351005	85.1779	0.530133	4.47865	0.000774153	0.00373177	3.81161e-05	4.05432	0.000699993	96016.3	993.11	1.06184	0.172923
DE-B-np	0.065908	0.000819821	0.295111	0.00368705	201.709	0.714089	0.0657111	0.000819858	0.294239	0.00368721	82.207	0.715351	4.47768	0.000746817	0.00357131	4.59323e-05	4.05384	0.000675184	86350.6	1127.72	0.943404	0.166794
DE-B-np	0.061906	0.000483181	0.277124	0.00216914	197.184	0.593018	0.0616956	0.000483211	0.276196	0.00216926	79.1651	0.600866	4.47685	0.000671118	0.00349817	4.34556e-05	4.05349	0.000607374	79778.4	1014.39	0.857041	0.150043
PS69/318-1b	0.0321952	0.000191224	0.147368	0.000868151	158.443	0.532473	0.0317545	0.000191215	0.145363	0.000868115	84.9854	0.526774	4.5776	0.00117196	0.00171107	9.02744e-06	4.11248	0.00105109	48751.7	256.08	15.4277	0.259656
PS69/318-1b	0.028822	0.000200424	0.132113	0.000918454	147.606	0.595003	0.0283928	0.000200418	0.130156	0.000918428	78.5814	0.589071	4.58402	0.00136231	0.00165748	1.18815e-05	4.11281	0.00122034	45601.8	325.586	15.5107	0.301468
PS69/318-1b	0.0297841	0.000239477	0.136715	0.0011008	136.325	0.361786	0.0293692	0.000239465	0.134818	0.00110075	72.826	0.357803	4.59059	0.00117844	0.00185267	1.32455e-05	4.11196	0.00105701	48878.4	350.443	15.2999	0.261119
PS69/318-1b	0.0257084	0.000423769	0.118172	0.00193944	129.401	0.525084	0.0253049	0.000423756	0.116323	0.00193938	70.3366	0.519592	4.59698	0.0014926	0.00165218	1.77159e-05	4.11227	0.00133337	42198	453.776	15.3776	0.32939
PS69/318-1b	0.0220528	0.000355779	0.101545	0.00162874	118.531	0.479587	0.0216622	0.000355769	0.099751	0.00162869	64.4514	0.473931	4.60439	0.00149244	0.00154846	1.79686e-05	4.11283	0.0013308	38178.8	443.651	15.5146	0.328754
PS69/318-1	0.028044	0.00039994	0.128306	0.0018329	153.274	0.302851	0.0276074	0.000399951	0.126317	0.00183294	81.3938	0.300496	4.57587	0.00134668	0.00154636	2.24416e-05	4.10899	0.00120789	43507.7	629.56	14.566	0.298391
PS69/318-1	0.0311705	0.000191591	0.142813	0.000877198	145.225	0.232995	0.0307467	0.000191581	0.140879	0.000877157	78.3007	0.228499	4.58176	0.00104641	0.00179925	1.02127e-05	4.10822	0.00093793	48709	277.22	14.3767	0.231702
PS69/318-1	0.0290736	0.000237345	0.13339	0.00109092	135.562	0.208444	0.0286627	0.00023734	0.131511	0.0010909	73.6385	0.203834	4.5882	0.00116736	0.00178588	1.39628e-05	4.10789	0.00104548	46570.2	364.187	14.2955	0.25827
PS69/318-1	0.02646	0.000301249	0.121632	0.00138766	125.232	0.156064	0.026062	0.000301263	0.119807	0.00138772	68.2703	0.156671	4.59695	0.00140777	0.00175471	1.94215e-05	4.10969	0.00125796	44147	486.896	14.7388	0.31076
PS69/318-1	0.024835	0.000233421	0.114413	0.00106855	117.527	0.302034	0.0244486	0.000233418	0.112635	0.00106854	65.0288	0.298193	4.60692	0.0016077	0.00173407	1.34531e-05	4.11316	0.00143385	42290.4	327.956	15.5965	0.354212
JCt-μp	0.0261003	0.000542434	0.119608	0.00248251	160.361	0.600079	0.0256629	0.000542427	0.117617	0.00248248	88.2021	0.595791	4.58359	0.00134208	0.00132941	2.25434e-05	4.11626	0.0012053	37487	636.273	16.3633	0.297752
JCt-μp	0.0261202	0.000719477	0.119877	0.0033049	150.933	0.525316	0.0256944	0.000719468	0.117934	0.00330486	83.2147	0.525286	4.58976	0.00147573	0.001415	3.57055e-05	4.11637	0.00132363	38540.8	973.699	16.3891	0.326984
JCt-μp	0.0250484	0.000484137	0.115138	0.0022281	140.039	0.393781	0.0246368	0.000484137	0.113255	0.0022281	77.8393	0.3906	4.59691	0.00147583	0.00145323	2.63271e-05	4.11603	0.00132037	37972.8	687.621	16.307	0.326179
JCt-μp	0.0241675	0.000712612	0.111258	0.00327762	130.79	0.441868	0.0237674	0.000712618	0.109424	0.00327764	73.0338	0.441149	4.60408	0.00177249	0.00149437	3.99246e-05	4.11702	0.00158399	37810.2	1009.56	16.5508	0.391302
JCt-μp	0.0238637	0.000725073	0.110082	0.00333685	121.947	0.647291	0.0234765	0.000725077	0.108301	0.00333687	69.1698	0.648511	4.6135	0.00166828	0.00156763	4.31466e-05	4.11937	0.00148832	38304	1053.9	17.1319	0.367669
NF10-np	0.0239394	0.000161958	0.108848	0.000741517	204.107	0.549438	0.023786	0.000161982	0.108159	0.000741616	79.8039	0.556165	4.54719	0.00138189	0.00135917	1.52026e-05	4.11547	0.00125047	40829.6	470.911	16.1668	0.308912
NF10-np	0.0251913	0.000200388	0.114519	0.000916637	202.649	0.465752	0.0250245	0.000200386	0.113773	0.000916633	79.8301	0.472501	4.54632	0.00138225	0.00142442	1.29041e-05	4.11509	0.00125083	39803.5	369.427	16.0724	0.308999
NF10-np	0.0266096	0.000224028	0.120969	0.00101618	201.378	0.387509	0.0264294	0.000224032	0.120167	0.0010162	80.0415	0.39444	4.54633	0.00113359	0.00150178	1.53442e-05	4.1155	0.0010256	39236.7	408.681	16.1747	0.253361
NF10-np	0.0232536	0.000210769	0.105659	0.000959454	196.298	0.301225	0.0230599	0.000210805	0.1048	0.000959609	76.4455	0.30411	4.5447	0.0015512	0.0013714	1.53447e-05	4.11443	0.00140366	33637.9	383.677	15.9105	0.346753
NF10-np	0.0230248	0.000201613	0.10457	0.000920365	194.219	0.307458	0.0228176	0.000201647	0.103656	0.000920511	75.8493	0.308377	4.54279	0.00152441	0.0013635	1.22361e-05	4.1131	0.00137966	31516.3	288.324	15.582	0.340826
UWC-1-np	0.024686	0.000432321	0.111965	0.00196848	172.543	0.437272	0.0242467	0.000432315	0.109966	0.00196845	99.5969	0.431645	4.53558	0.00146042	0.0011028	1.65274e-05	4.0741	0.00131211	31292.4	469.306	5.94839	0.324138
UWC-1-np	0.0212845	0.000462319	0.096703	0.00210168	157.394	0.47297	0.020858	0.000462313	0.0947573	0.00210165	89.4124	0.469087	4.54292	0.0017179	0.00105729	1.83064e-05	4.07468	0.00154063	28855.8	500.069	6.09068	0.380591
UWC-1-np	0.0236398	0.000281962	0.107536	0.00127622	150.202	0.203896	0.0232262	0.000281963	0.105645	0.00127622	87.2152	0.199913	4.5488	0.00166658	0.00120934	1.34513e-05	4.07391	0.00149316	31784.4	353.306	5.89949	0.368864
UWC-1-np	0.0236503	0.00019784	0.107764	0.00089772	140.217	0.236184	0.0232496	0.000197837	0.105926	0.000897709	82.1963	0.236199	4.55667	0.00158126	0.00128592	9.14717e-06	4.07495	0.00141368	32597.8	232.338	6.15786	0.349228
UWC-1-np	0.0217387	0.000222595	0.0992529	0.0010155	129.408	0.214965	0.0213508	0.000222593	0.0974699	0.00101549	76.3682	0.214054	4.56517	0.00146861	0.00127347	1.08343e-05	4.07654	0.00131217	31173	265.33	6.54925	0.324153
UWC-1-c	0.0162961	0.000310973	0.0740776	0.00141025	141.94	0.348138	0.0158602	0.000310973	0.0720922	0.00141025	70.3139	0.343936	4.54527	0.00186827	0.0010298	1.96164e-05	4.08121	0.0016762	28915.6	550.646	7.70313	0.414082
UWC-1-c	0.0206147	0.000470051	0.0938482	0.00214221	136.534	0.225862	0.0201916	0.000470065	0.0919168	0.00214226	69.9048	0.23712	4.55236	0.00159214	0.00131301	2.96586e-05	4.08155	0.00142665	35475.5	799.784	7.7883	0.352433
UWC-1-c	0.0196149	0.000289055	0.0894205	0.00131848	127.13	0.233753	0.0192048	0.000289065	0.0875435	0.00131852	65.4625	0.228973	4.55847	0.0018861	0.00133401	2.05771e-05	4.08097	0.00168638	34721.2	534.341	7.64373	0.416596
UWC-1-c	0.0156104	0.000394397	0.0713404	0.00178621	115.397	0.477415	0.0152131	0.000394395	0.0695175	0.00178621	58.6915	0.471339	4.56997	0.00249769	0.00118475	3.01719e-05	4.08525	0.00223165	29753.6	757.382	8.70265	0.551297
UWC-1-c	0.016249	0.000352734	0.0744446	0.00162061	105.224	0.219928	0.015868	0.000352746	0.0726904	0.00162066	54.825	0.216462	4.58042	0.00217446	0.00132437	2.97316e-05	4.08697	0.00193914	31838.8	713.708	9.12582	0.479037
BCR-2G	0.00353399	6.08584e-05	0.0158559	0.000272625	85.5566	0.094668	0.00310408	6.08459e-05	0.013896	0.000272571	16.2615	0.0928898	4.47596	0.00854683	0.000858843	1.65897e-05	4.01618	0.00766994	23678.8	458.347	-8.35999	1.89475
BCR-2G	0.00391996	9.21531e-05	0.0176264	0.000413975	81.3711	0.241214	0.00350292	9.21428e-05	0.0157206	0.000413931	17.0569	0.23739	4.48804	0.00870157	0.000915108	1.16285e-05	4.02107	0.00779799	24290.5	309.39	-7.15304	1.92638
BCR-2G	0.00354604	0.000103131	0.0159641	0.000465394	75.2869	0.340582	0.00314189	0.000103126	0.0141125	0.000465372	15.9547	0.339625	4.49311	0.00923603	0.00088477	1.49362e-05	4.01967	0.00826253	22641.4	382.738	-7.49736	2.04114
BCR-2G	0.0044015	0.000212055	0.0198163	0.000945235	70.5658	0.366622	0.00401024	0.000212055	0.018019	0.000945233	16.2162	0.365861	4.49441	0.00791813	0.00108002	2.2391e-05	4.0149	0.0070734	26679	553.056	-8.67599	1.74738
BCR-2G	0.00415637	0.000128528	0.0187423	0.000575097	66.415	0.494729	0.00377325	0.000128525	0.0169793	0.000575086	15.2139	0.494671	4.50069	0.00858846	0.00109785	1.3226e-05	4.01677	0.00766546	26537.3	320.249	-8.21385	1.89364
UWC50-np	0.0222628	0.000437236	0.100963	0.00200271	200.142	0.51771	0.0218301	0.000437232	0.0989919	0.00200269	129.801	0.514308	4.53392	0.00173387	0.000760172	1.50079e-05	4.06945	0.00155506	21130.2	417.242	4.79944	0.384156
UWC50-np	0.0180428	0.000372507	0.0819742	0.00168239	176.728	0.466287	0.0176231	0.000372508	0.0800571	0.00168239	111.369	0.46391	4.54326	0.00198709	0.000714935	1.21287e-05	4.07181	0.00178133	19126.2	324.358	5.38185	0.440053
UWC50-np	0.0169067	0.000238476	0.0769819	0.00109686	164.696	0.324419	0.0164998	0.000238472	0.075119	0.00109685	104.317	0.320271	4.55277	0.00238766	0.000721122	1.08462e-05	4.07431	0.00213622	18593.9	279.691	6.00062	0.527723
UWC50-np	0.01755	0.000244396	0.0799725	0.00111193	154.874	0.253217	0.017156	0.000244393	0.0781638	0.00111192	99.4796	0.250778	4.55636	0.00195294	0.000784732	1.0131e-05	4.07151	0.00174576	19526.7	252.234	5.30673	0.431265
UWC50-np	0.0165836	0.000162804	0.0756609	0.000743651	146.205	0.26427	0.0161992	0.000162814	0.0738924	0.000743692	94.4998	0.261095	4.562	0.00198754	0.000781741	7.77928e-06	4.0721	0.00177377	18961.6	188.103	5.45419	0.438184
DE-Y-c	0.00214797	3.43103e-05	0.00959598	0.000146145	139.639	0.271873	0.00171406	3.43097e-05	0.0076192	0.000146143	68.8005	0.269368	4.4475	0.0164064	0.000110654	1.93184e-06	3.99248	0.0147275	3087.8	53.8959	-14.2161	3.63822
DE-Y-c	0.00215809	3.8688e-05	0.00967616	0.000174573	133.427	0.346787	0.00173568	3.86849e-05	0.00774781	0.00017456	67.0368	0.346123	4.46447	0.0185361	0.000115412	2.21994e-06	4.00242	0.0166175	3111.75	59.8849	-11.7595	4.10511
DE-Y-c	0.00201892	3.49233e-05	0.00909764	0.000163324	122.317	0.355086	0.00161077	3.49148e-05	0.0072293	0.000163286	61.4392	0.351226	4.47364	0.0172852	0.000117462	2.19678e-06	4.00408	0.0154714	3039.74	56.9141	-11.3486	3.822
DE-Y-c	0.00204564	4.64154e-05	0.00920671	0.000208698	115.416	0.349143	0.001649	4.64033e-05	0.00738682	0.000208647	58.9879	0.344054	4.48234	0.016503	0.000124867	3.033e-06	4.00659	0.0147517	3129.85	76.1079	-10.7302	3.64419
DE-Y-c	0.0022225	3.02553e-05	0.0099909	0.000138124	105.602	0.188162	0.00184217	3.02607e-05	0.00823967	0.000138147	55.4807	0.188708	4.47405	0.0168977	0.000148534	2.24119e-06	3.99172	0.0150758	3564.17	53.7313	-14.4025	3.72425
DE-Y-np	0.00469289	4.1172e-05	0.020958	0.000202174	212.275	0.806805	0.00454295	4.1158e-05	0.0202904	0.0002021	110.271	0.791641	4.45671	0.00698095	0.000184087	1.58307e-06	4.01303	0.0062863	14096	557.591	-9.13872	1.55294
DE-Y-np	0.00467155	5.62901e-05	0.0207892	0.000252549	201.935	0.405705	0.00452281	5.62818e-05	0.0201276	0.000252506	100.507	0.392899	4.44921	0.00571783	0.00020019	2.1545e-06	4.0067	0.00514743	6328.62	130.297	-10.7033	1.2716
DE-Y-np	0.00483647	5.47829e-05	0.0215431	0.000243621	199.049	0.39842	0.00468895	5.47718e-05	0.0208877	0.000243566	98.1982	0.385282	4.45498	0.0065145	0.00021257	2.0057e-06	4.01231	0.00586749	4247.88	61.8676	-9.31607	1.44948
DE-Y-np	0.00466907	9.40089e-05	0.0207616	0.000420585	206.423	1.05281	0.00452441	9.39936e-05	0.0201205	0.000420507	106.938	1.03767	4.44691	0.00692937	0.000187883	2.94084e-06	4.00603	0.00624047	2008.58	33.7107	-10.8676	1.54162
DE-Y-np	0.00476021	6.66867e-05	0.021171	0.000296782	199.023	0.495524	0.00461676	6.66726e-05	0.0205359	0.000296711	100.115	0.48518	4.44805	0.00666195	0.00020501	2.51376e-06	4.00748	0.00600166	1832.96	25.8952	-10.511	1.48262

## Sheet: Table S4
Table S4. Spot δ11B analysis of reference materials by LA-MC-ICP-MS/MS with a 50 μm diameter circular laser beam. Data are normalised to bracketing analyses of NIST SRM612.
ID	Raw						Blank Corrected								Mass Bias Corrected
	10B (V)	2SE	11B (V)	2SE	12C (V)	2SE	10B (V)	2SE	11B (V)	2SE	12C (V)	2SE	11B/10B	2SE	11B/12C	2SE	11B/10B	2SE	11B/12C	2SE	δ11B (‰)	2SE
UB-N-μp	0.109731	0.0109957	0.498383	0.0498553	113.105	0.602773	0.109603	0.0109957	0.497812	0.0498553	20.447	0.602123	4.54277	0.00129286	0.0239016	0.00195904	4.08936	0.0011636	1.32587e+06	108753	9.71836	0.287452
UB-N-μp	0.10906	0.00709166	0.495437	0.0321238	111.453	0.628476	0.108936	0.00709166	0.494883	0.0321237	19.4428	0.627666	4.54336	0.00119515	0.0252447	0.000986496	4.08964	0.00107559	1.33042e+06	52049.4	9.78704	0.265708
UB-N-μp	0.0994119	0.00860838	0.451494	0.0391574	101.765	0.720087	0.0992922	0.00860837	0.450957	0.0391574	10.4117	0.719263	4.54112	0.00152233	0.0428676	0.00109546	4.08736	0.00137032	2.15032e+06	55034.8	9.22417	0.338519
UB-N-μp	0.102818	0.00624586	0.467154	0.0282984	105.461	0.671907	0.102703	0.00624585	0.466635	0.0282984	14.759	0.671102	4.5437	0.00130767	0.0316857	0.00108612	4.08943	0.00117672	1.51692e+06	52014.7	9.73347	0.290691
UB-N-μp	0.113155	0.00779656	0.514236	0.0353031	105.819	0.686784	0.113044	0.00779656	0.513738	0.0353031	15.8772	0.685929	4.54536	0.00149759	0.0320706	0.00104959	4.09062	0.00134753	1.45782e+06	47776.2	10.0284	0.332887
JCp-μp	0.0618956	0.00309782	0.285114	0.0142731	152.641	2.85911	0.0617901	0.00309786	0.284633	0.0142732	55.2454	2.85653	4.60647	0.0014798	0.0051688	9.61299e-05	4.14701	0.00133233	154256	2871.9	23.9583	0.329133
JCp-μp	0.0520237	0.0033731	0.239696	0.0155204	138.102	3.149	0.0519051	0.00337314	0.239155	0.0155206	41.5736	3.14651	4.60787	0.00161106	0.00578518	8.65715e-05	4.14847	0.00145066	176094	2635.73	24.3191	0.358365
JCp-μp	0.0618125	0.00527843	0.284837	0.0243613	147.024	3.02395	0.0616749	0.00527847	0.284209	0.0243615	51.7505	3.02152	4.60775	0.0014968	0.00542279	0.000158364	4.14864	0.00134742	169965	4954.8	24.3628	0.33286
JCp-μp	0.0517255	0.0034845	0.238185	0.0160194	144.159	4.13169	0.0515745	0.00348454	0.237496	0.0160196	49.7772	4.12917	4.60486	0.00116255	0.00488894	5.36032e-05	4.14624	0.00104692	156541	1723.02	23.7692	0.258626
JCp-μp	0.0516374	0.00533907	0.237783	0.0245971	142.948	4.28232	0.0514729	0.00533911	0.237031	0.0245972	49.4573	4.27997	4.60493	0.00157175	0.00475085	9.03194e-05	4.1465	0.00141536	155468	2947.64	23.8332	0.349645
JCp-μp	0.0486846	0.00513754	0.224191	0.0236441	138.242	4.04844	0.0485068	0.00513757	0.223378	0.0236443	45.6304	4.04609	4.6059	0.00230975	0.00485441	6.24301e-05	4.14758	0.00208012	162387	2079.21	24.1002	0.513864
JCp-μp	0.0468252	0.00478227	0.215473	0.0220346	138.031	4.27547	0.0466324	0.0047823	0.214591	0.0220348	46.4082	4.27322	4.60171	0.00165174	0.00458634	7.93368e-05	4.14403	0.00148737	157351	2713.04	23.2231	0.367433
JCp-μp	0.0598376	0.00288082	0.275364	0.0132597	144.451	2.83241	0.0596432	0.00288083	0.274476	0.0132598	52.9354	2.83195	4.60187	0.00128972	0.00518638	0.000102794	4.14419	0.00116162	178436	3527.49	23.2633	0.286961
JCp-μp	0.0482737	0.0025683	0.222243	0.011792	141.57	2.72541	0.0480777	0.00256833	0.221346	0.0117922	50.1626	2.72292	4.60422	0.00189214	0.00441852	5.68052e-05	4.14634	0.00170426	152447	1965.22	23.7936	0.421013
JCp-μp	0.0515263	0.00394431	0.237237	0.0181461	138.469	3.64024	0.0513287	0.00394435	0.236334	0.0181463	47.1692	3.63775	4.60453	0.00145174	0.00492885	7.5701e-05	4.14664	0.00130751	170533	2621.2	23.867	0.323002
JCp-μp	0.0514426	0.00339379	0.236745	0.0156061	139.651	2.9392	0.0512433	0.00339382	0.235834	0.0156062	48.4586	2.93692	4.60239	0.00160482	0.00483218	8.53182e-05	4.14474	0.00144522	167659	2953.66	23.3974	0.357021
JCp-μp	0.0643568	0.00566287	0.296202	0.026062	155.371	5.00454	0.0641559	0.00566292	0.295284	0.0260622	64.2864	5.00197	4.60271	0.00168679	0.00455582	8.16035e-05	4.14505	0.00151917	158517	2830.23	23.4752	0.375289
DE-B-c	0.0339789	0.00703411	0.153615	0.0320878	126.529	0.826355	0.0338517	0.00703411	0.153046	0.0320878	33.9782	0.825618	4.51189	0.00706189	0.00402687	0.000741593	4.06152	0.00635677	221442	40772.4	2.84049	1.57035
DE-B-c	0.180063	0.0641601	0.811538	0.289471	123.984	0.513561	0.179941	0.0641601	0.81099	0.289471	32.1962	0.512749	4.50575	0.00296472	0.025661	0.00975304	4.0557	0.00266846	1.32945e+06	505158	1.4021	0.659205
DE-B-c	0.0207102	0.0025647	0.0932856	0.011548	118.788	1.08504	0.0205919	0.00256469	0.0927551	0.011548	27.6566	1.08424	4.50411	0.00452475	0.00328975	0.000336119	4.05396	0.00407261	162372	16593.7	0.973407	1.00608
DE-B-c	0.0746878	0.0442297	0.335325	0.198455	118.98	1.15537	0.0745735	0.0442297	0.334812	0.198455	28.5011	1.1546	4.49688	0.00480098	0.012785	0.00803117	4.0472	0.00432105	602560	378483	-0.696768	1.06745
DE-B-c	0.018826	0.00198792	0.0849126	0.00900519	120.736	0.633686	0.0187157	0.00198792	0.084417	0.00900518	30.9007	0.633039	4.50966	0.00374248	0.00269974	0.000258246	4.05845	0.00336803	121851	11660.3	2.08259	0.832022
DE-B-np	0.0214224	0.00133765	0.0973727	0.00613371	111.461	2.1071	0.0212306	0.0013377	0.0965475	0.00613395	50.2247	2.10678	4.54624	0.00348096	0.00190632	4.19686e-05	4.11826	0.00315515	72331.9	1602.35	16.857	0.779433
DE-B-np	0.0210771	0.00120542	0.0956668	0.0054954	109.515	1.3715	0.0208803	0.00120548	0.0948197	0.00549564	48.3078	1.37118	4.54047	0.00326986	0.00194682	5.74574e-05	4.11272	0.00296324	72925.2	2162.55	15.4873	0.732026
DE-B-np	0.0201118	0.00125343	0.091282	0.00570785	108.423	1.50821	0.0199051	0.00125348	0.0903912	0.00570809	47.2732	1.50789	4.5406	0.00321273	0.00189439	5.82474e-05	4.11221	0.00291053	69195.8	2136.93	15.3617	0.719005
DE-B-np	0.0207442	0.00124834	0.0942648	0.00572481	110.155	2.01886	0.0205277	0.00124839	0.0933304	0.00572505	49.0634	2.01855	4.54532	0.00352198	0.00188779	3.88404e-05	4.11586	0.00319104	67284.1	1392.93	16.2633	0.788301
DE-B-np	0.020653	0.00117362	0.0937965	0.00535458	109.015	1.42628	0.0204314	0.00117367	0.0928404	0.00535482	47.9525	1.42596	4.54348	0.00244792	0.00192111	5.31526e-05	4.11387	0.00221792	67651.1	1880.32	15.7735	0.547905
PS69/318-1b	0.0183064	0.000483265	0.0835869	0.00220189	131.975	0.527142	0.0181935	0.000483303	0.083072	0.00220207	35.0709	0.524777	4.56632	0.00283414	0.00237009	3.00041e-05	4.11097	0.00255144	71524.1	901.097	15.0563	0.630297
PS69/318-1b	0.0184148	0.000234606	0.0840957	0.00104991	130.609	0.288342	0.018275	0.000234643	0.0834577	0.00105008	35.4806	0.287102	4.56652	0.00237005	0.00235712	2.75018e-05	4.11155	0.00213402	74133.2	861.592	15.2	0.527178
PS69/318-1b	0.0174186	0.000574716	0.0794921	0.00261833	129.979	0.711133	0.0172635	0.000574755	0.0787835	0.00261851	35.867	0.708512	4.5637	0.00357528	0.00219156	3.18185e-05	4.10924	0.00321926	70633.6	1021.5	14.6292	0.795273
PS69/318-1b	0.0165685	0.000571076	0.0756649	0.00257837	129.147	0.635216	0.0163982	0.000571116	0.0748868	0.00257855	36.0384	0.633563	4.56733	0.00400317	0.00206538	4.56089e-05	4.11273	0.00360489	68233	1502.47	15.4913	0.890537
PS69/318-1b	0.016578	0.000455908	0.0757033	0.00207924	128.653	0.641173	0.0163927	0.000455948	0.0748566	0.00207942	36.5328	0.638636	4.56652	0.00355958	0.00203591	2.05934e-05	4.11222	0.00320552	68961.3	693.672	15.3653	0.791878
PS69/318-1	0.0184411	0.000426701	0.0840914	0.00194417	132.033	0.696351	0.01833	0.00042674	0.0835852	0.00194435	35.003	0.694404	4.55995	0.00255308	0.00239077	2.93215e-05	4.10521	0.00229847	71941.3	879.268	13.6324	0.567804
PS69/318-1	0.0185815	0.000294921	0.0847407	0.00133736	130.522	0.486512	0.0184548	0.000294947	0.0841625	0.00133748	34.5308	0.484353	4.56044	0.00317845	0.00244122	2.35775e-05	4.10589	0.00286157	75237	726.685	13.8003	0.706909
PS69/318-1	0.0189372	0.000432225	0.0862892	0.00196858	130.04	0.609873	0.0187839	0.000432266	0.0855894	0.00196877	35.8023	0.607298	4.55653	0.00264201	0.00237818	1.97359e-05	4.10276	0.00237888	76414.5	631.525	13.0276	0.587669
PS69/318-1	0.0183674	0.00029995	0.0837191	0.0013604	131.058	0.544951	0.018199	0.00029999	0.0829497	0.00136058	37.8242	0.542538	4.55812	0.00333798	0.0021893	1.30292e-05	4.10441	0.00300577	72101.8	426.972	13.4364	0.742532
PS69/318-1	0.0179823	0.000452351	0.0819219	0.0020591	129.697	0.524422	0.017799	0.000452383	0.081084	0.00205924	37.4506	0.522553	4.55578	0.00323089	0.00216233	2.70379e-05	4.10253	0.00290951	73009	908.738	12.9699	0.718752
JCt-μp	0.0137119	0.00195172	0.0627064	0.00891395	136.921	5.15194	0.0136047	0.00195176	0.0622178	0.00891411	39.6388	5.14941	4.57363	0.00453901	0.00157062	4.06304e-05	4.11747	0.00408637	46992.6	1215.68	16.6609	1.00948
JCt-μp	0.0176121	0.00460973	0.0805205	0.0210639	146.92	10.2477	0.0174893	0.00460977	0.0799598	0.0210641	50.6752	10.2451	4.57326	0.00575292	0.0013825	0.000118719	4.11737	0.00517946	42356.1	3634.62	16.6358	1.27951
JCt-μp	0.0215515	0.00340755	0.0985062	0.0155658	147.99	5.08809	0.0214058	0.00340759	0.0978409	0.0155659	53.2541	5.08603	4.57067	0.00328026	0.00177719	0.000159955	4.11538	0.00295362	56417.7	5075.19	16.1446	0.729649
JCt-μp	0.017407	0.00182632	0.07955	0.00833573	139.324	4.16529	0.0172478	0.00182635	0.0788229	0.0083359	45.4785	4.16283	4.57027	0.0043564	0.00173452	2.6588e-05	4.11522	0.00392275	56267	860.183	16.1046	0.969058
JCt-μp	0.0136052	0.00139372	0.062158	0.00633901	139.084	3.08802	0.0134257	0.00139375	0.0613376	0.00633914	46.5852	3.08592	4.56945	0.00431681	0.00129547	3.59861e-05	4.11478	0.0038874	43459.7	1205.14	15.9978	0.960327
NF10-np	0.00823637	0.000674936	0.0373415	0.00307063	81.7198	1.30335	0.00808835	0.00067499	0.0367094	0.00307087	20.2264	1.30303	4.53954	0.00587846	0.00179462	3.68319e-05	4.11496	0.00532903	76881.5	1588.97	16.0413	1.31646
NF10-np	0.00790823	0.000681024	0.0357974	0.00309561	79.0339	0.827298	0.00775527	0.000681077	0.0351435	0.00309584	17.5695	0.826978	4.53031	0.00718556	0.00196481	8.04095e-05	4.10628	0.00651386	82967.2	3408.24	13.8982	1.60915
NF10-np	0.0081656	0.000629762	0.0369871	0.00285895	79.7002	0.979367	0.00800274	0.000629816	0.0362896	0.00285919	18.2939	0.979053	4.53431	0.00846061	0.00195872	5.11469e-05	4.10928	0.0076679	80396.8	2111.38	14.6377	1.89424
NF10-np	0.0079795	0.000641587	0.0361972	0.00291736	81.1678	1.32371	0.00780675	0.000641642	0.035456	0.0029176	19.8194	1.32339	4.54156	0.00746752	0.00177062	3.28802e-05	4.11523	0.00676658	70700.6	1322.3	16.1073	1.67159
NF10-np	0.00794398	0.000604124	0.0360425	0.00274432	82.5306	1.21678	0.00770999	0.000604179	0.0350313	0.00274456	21.5412	1.21646	4.54402	0.00713526	0.00160695	4.22418e-05	4.11358	0.00645914	54927.7	1449.87	15.7	1.59564
UWC-1-np	0.0106012	0.000409299	0.0480288	0.00185998	127.417	0.718724	0.0104769	0.000409294	0.0474724	0.00185996	35.3252	0.717906	4.53128	0.00504973	0.0013436	3.33674e-05	4.0788	0.00454548	71256.7	1772.21	7.10774	1.12289
UWC-1-np	0.0103304	0.000392163	0.0468455	0.00176936	119.959	0.948755	0.0102101	0.000392158	0.0463068	0.00176934	28.5238	0.947905	4.53579	0.00533902	0.0016214	2.07443e-05	4.0826	0.00480549	81823	1048.52	8.04733	1.18713
UWC-1-np	0.0102207	0.000406514	0.0462992	0.00183513	120.759	0.611888	0.0101046	0.000406509	0.0457781	0.0018351	29.9749	0.611068	4.53065	0.00568316	0.00152464	3.88751e-05	4.07772	0.00511496	73410.2	1874.8	6.8408	1.26358
UWC-1-np	0.0103773	0.000405347	0.0469931	0.00183717	122.894	0.705826	0.0102652	0.000405342	0.0464896	0.00183715	32.7631	0.704987	4.52884	0.00562654	0.0014144	3.30993e-05	4.07583	0.00506372	65109.6	1526.27	6.37523	1.25092
UWC-1-np	0.0102381	0.000409675	0.046425	0.00184327	122.745	0.783832	0.01013	0.00040967	0.0459386	0.00184324	33.2522	0.782987	4.5356	0.00584891	0.00137777	3.35206e-05	4.08166	0.00526348	60811.6	1481.46	7.81613	1.30027
UWC-1-c	0.013811	0.000313571	0.0625804	0.00141859	128.883	0.445155	0.0137019	0.00031361	0.0620829	0.00141877	31.7277	0.44286	4.53095	0.00329769	0.00195741	2.5203e-05	4.07908	0.00296888	58733.3	753.297	7.17666	0.73342
UWC-1-c	0.0133414	0.000317515	0.0604601	0.00143749	126.913	0.591195	0.0132166	0.000317555	0.0598907	0.00143767	30.7951	0.588542	4.53151	0.00402642	0.00193833	1.95779e-05	4.07981	0.00362506	59563	600.039	7.35883	0.895518
UWC-1-c	0.00718129	8.40104e-05	0.0325942	0.000378041	114.47	0.338366	0.00706726	8.4013e-05	0.0320823	0.000378052	24.0305	0.337587	4.53971	0.00844321	0.00133823	2.68825e-05	4.08573	0.00759884	62907	1260.34	8.8207	1.87718
UWC-1-c	0.00919815	0.000206066	0.041676	0.000943341	127.086	0.5694	0.00903166	0.000206104	0.0409153	0.000943519	33.7254	0.566695	4.52854	0.00489702	0.00121221	9.83115e-06	4.07775	0.00440942	39797.6	321.151	6.84968	1.08928
UWC-1-c	0.0129845	0.00043972	0.0588313	0.00197916	125.679	0.531215	0.012803	0.000439762	0.0580022	0.00197935	33.3068	0.529049	4.53069	0.00357216	0.00173807	3.90641e-05	4.0799	0.00321689	58495.2	1310.77	7.38162	0.794687
BCR-2G	0.00273272	0.000130103	0.0122161	0.000575874	108.154	0.339081	0.00260531	0.000130098	0.0116464	0.000575852	15.5673	0.338341	4.47122	0.0206926	0.000749499	2.42619e-05	4.02493	0.0186271	41334.4	1340.79	-6.19969	4.60157
BCR-2G	0.00299373	0.00027781	0.0134034	0.00124925	108.535	0.896605	0.00287036	0.000277806	0.0128511	0.00124923	16.5963	0.895784	4.47629	0.0188591	0.000759409	2.94838e-05	4.02924	0.0169756	39802.2	1547.8	-5.13344	4.19359
BCR-2G	0.00271599	0.000173699	0.0121596	0.000772916	99.8707	0.467752	0.00259742	0.000173694	0.0116282	0.000772895	8.70406	0.467212	4.47842	0.0205183	0.00131797	4.08709e-05	4.03085	0.0184677	65217.6	2024.88	-4.73595	4.56218
BCR-2G	0.00269744	0.000200378	0.0120995	0.000895686	100.815	0.759474	0.00258295	0.000200373	0.0115856	0.000895665	10.3009	0.758657	4.48772	0.0210711	0.00112522	1.91751e-05	4.03897	0.018964	53169.5	905.778	-2.73106	4.68479
BCR-2G	0.00252133	0.000171446	0.0112878	0.000757855	100.643	0.640693	0.00241085	0.000171441	0.0107913	0.000757834	10.772	0.640006	4.47928	0.0205818	0.000997985	2.28285e-05	4.03113	0.0185225	45149.4	1034.57	-4.66785	4.5757
UWC50-np	0.00594469	0.000351183	0.0269645	0.00158606	125.928	0.863988	0.00581938	0.000351178	0.0264038	0.00158604	33.6786	0.863152	4.53845	0.00933803	0.000778068	3.00848e-05	4.08531	0.00840561	41773.9	1617.55	8.7178	2.07648
UWC50-np	0.00580087	0.000318874	0.0262954	0.00144248	123.519	0.862462	0.00568041	0.000318869	0.0257558	0.00144246	32.0482	0.861604	4.53451	0.00872519	0.000791628	2.48275e-05	4.08146	0.00785336	40053.8	1258.14	7.76595	1.94006
UWC50-np	0.00617882	0.000378104	0.0280156	0.00171965	119.449	0.973953	0.00606243	0.000378099	0.0274935	0.00171963	28.6305	0.973092	4.5321	0.00795067	0.000943076	3.11093e-05	4.07903	0.00715593	45521.7	1503.8	7.16673	1.76777
UWC50-np	0.00580798	0.000312515	0.0263172	0.00140822	120.662	0.685144	0.00569565	0.00031251	0.0258127	0.00140819	30.4955	0.68432	4.53302	0.00790352	0.000840856	2.9214e-05	4.07961	0.0071129	38800.1	1350.07	7.30837	1.75714
UWC50-np	0.0060849	0.000353634	0.0275614	0.00157859	122.259	1.04606	0.00597655	0.000353629	0.0270741	0.00157857	32.7307	1.04524	4.53253	0.00941286	0.000821769	2.7901e-05	4.07891	0.00847069	36354.3	1235.87	7.13662	2.09256
DE-Y-c	0.0015609	0.000110784	0.00698025	0.000496849	123.827	0.451126	0.00143327	0.00011078	0.00640957	0.000496832	31.2052	0.450433	4.47579	0.0433896	0.000204752	1.28607e-05	4.02905	0.0390588	11324.2	711.996	-5.18019	9.6489
DE-Y-c	0.00208323	0.000375648	0.0093229	0.00169407	123.439	0.63081	0.00195964	0.000375644	0.00876968	0.00169405	31.4652	0.630097	4.47047	0.034447	0.000270505	4.41355e-05	4.02401	0.0310069	14216.9	2320.68	-6.42632	7.65981
DE-Y-c	0.00147861	7.60847e-05	0.00658078	0.000339512	115.907	0.782515	0.00135911	7.60803e-05	0.00604526	0.000339493	24.5893	0.781725	4.44086	0.0384385	0.000245609	7.6323e-06	3.99711	0.0345976	12287.6	382.272	-13.0712	8.54684
DE-Y-c	0.00153222	0.000146435	0.00684307	0.000663769	115.614	0.332351	0.0014175	0.000146431	0.00632825	0.000663749	25.0639	0.331581	4.46197	0.0309584	0.000250052	2.29263e-05	4.01581	0.0278629	11845	1086.75	-8.45139	6.88313
DE-Y-c	0.00207876	0.000331951	0.00928007	0.00150283	119.289	0.823134	0.00196806	0.000331946	0.0087826	0.00150281	29.3832	0.822296	4.44415	0.0320151	0.00028868	3.99665e-05	3.99952	0.0288121	13091.6	1813.28	-12.476	7.11761
DE-Y-np	0.00207405	9.79862e-05	0.00923483	0.000428764	145.413	0.947556	0.00195332	9.80272e-05	0.0086841	0.000428953	49.0258	0.944756	4.44042	0.0242416	0.000176111	5.66155e-06	3.99774	0.0218248	5377.95	172.579	-12.9168	5.39151
DE-Y-np	0.0020308	0.000106721	0.00905937	0.000464775	143.201	1.11688	0.00188918	0.000106763	0.00841282	0.000464967	48.1953	1.11416	4.45733	0.0285469	0.000173386	6.05519e-06	4.01327	0.0257031	5469.07	190.656	-9.08016	6.34957
DE-Y-np	0.00209763	0.000101654	0.00934254	0.000448257	143.061	0.982479	0.00194062	0.000101696	0.00862542	0.00044845	49.0726	0.979697	4.4459	0.0276233	0.000174687	5.84972e-06	4.00319	0.0248726	5647.06	188.732	-11.5687	6.14443
DE-Y-np	0.00206968	8.77394e-05	0.00921349	0.000403751	140.692	0.661098	0.0018975	8.77807e-05	0.00842681	0.00040394	47.7067	0.658389	4.4471	0.0287275	0.000175903	6.31793e-06	4.00449	0.0258683	5829.21	208.987	-11.2476	6.39038
DE-Y-np	0.00205503	0.000100184	0.00917109	0.000430025	140.522	0.984261	0.0018679	0.000100226	0.00831586	0.000430215	48.526	0.981504	4.4577	0.0301716	0.00017036	5.63496e-06	4.01426	0.0271704	5788.78	191.075	-8.83549	6.71207

## Sheet: Table S5
Table S5. Spot δ11B analysis of reference materials by LA-MC-ICP-MS/MS with an 80 μm diameter circular laser beam. Data are normalised to bracketing analyses of NIST SRM612.
ID	Raw						Blank Corrected								Mass Bias Corrected
	10B (V)	2SE	11B (V)	2SE	12C (V)	2SE	10B (V)	2SE	11B (V)	2SE	12C (V)	2SE	11B/10B	2SE	11B/12C	2SE	11B/10B	2SE	11B/12C	2SE	δ11B (‰)	2SE
UB-N-μp	0.23769	0.0118014	1.07897	0.0533009	126.353	0.938489	0.237584	0.0118014	1.07849	0.0533008	37.16	0.937719	4.53993	0.001314	0.02868	0.000755297	4.08544	0.00118218	1.24187e+06	32762.4	8.74854	0.29204
UB-N-μp	0.227629	0.0135782	1.03389	0.0613764	129.744	0.478376	0.227527	0.0135782	1.03343	0.0613764	41.1996	0.478219	4.5425	0.00139828	0.0255768	0.00174901	4.0875	0.00125791	1.06383e+06	72802.2	9.25811	0.310748
UB-N-μp	0.235303	0.0106059	1.06866	0.047967	128.742	0.323798	0.235205	0.0106059	1.06822	0.047967	40.8538	0.324154	4.542	0.00113849	0.0260718	0.00125016	4.08679	0.00102415	1.04275e+06	50048.6	9.08235	0.253001
UB-N-μp	0.241307	0.014805	1.09666	0.0668904	125.573	0.523534	0.241213	0.014805	1.09623	0.0668904	38.3372	0.522987	4.54558	0.0016329	0.0283922	0.00159047	4.08975	0.00146886	1.09385e+06	61320.4	9.81331	0.36286
UB-N-μp	0.232308	0.0132775	1.05593	0.0601167	120.33	0.653013	0.232219	0.0132775	1.05553	0.0601166	33.8539	0.653546	4.54596	0.00174163	0.0314851	0.00222468	4.08979	0.00156658	1.16322e+06	82245.3	9.82437	0.387002
JCp-μp	0.124694	0.00839567	0.574176	0.038741	226.86	6.87834	0.124484	0.00839571	0.573217	0.0387412	136.353	6.87596	4.60444	0.000956423	0.00418957	9.13287e-05	4.15011	0.000861797	147068	3211.02	24.7248	0.212894
JCp-μp	0.112755	0.00740132	0.51906	0.0341495	209.837	5.63635	0.112532	0.00740136	0.518041	0.0341497	120.199	5.63414	4.60312	0.00115658	0.00421552	0.000130267	4.14914	0.00104228	145478	4499.84	24.4858	0.25748
JCp-μp	0.12318	0.00749667	0.56702	0.0345001	216.459	6.27345	0.122943	0.00749671	0.565937	0.0345003	127.733	6.27231	4.60331	0.000934224	0.00445468	0.000204988	4.14954	0.000842248	151054	6956.57	24.5832	0.208065
JCp-μp	0.133409	0.00868863	0.61396	0.0400225	215.884	7.17792	0.133158	0.00868867	0.612816	0.0400227	128.052	7.17541	4.60206	0.00113429	0.00476944	0.000143022	4.14864	0.00102243	159008	4772.38	24.3622	0.252577
JCp-μp	0.132234	0.00923735	0.608527	0.0425828	209.963	7.25576	0.131971	0.00923738	0.607321	0.042583	123.022	7.25333	4.60169	0.00147653	0.00491208	0.000102252	4.14853	0.00133102	161069	3358.15	24.3338	0.328809
JCp-μp	0.121149	0.0065773	0.557435	0.0302805	204.419	4.50724	0.120872	0.00657733	0.556168	0.0302806	118.357	4.50579	4.60124	0.000898967	0.00462641	9.19405e-05	4.14835	0.000810606	149277	2971.03	24.2888	0.200248
JCp-μp	0.134488	0.00662457	0.618584	0.0304578	214.282	5.83197	0.134196	0.00662459	0.617249	0.0304579	129.21	5.83109	4.59985	0.000905517	0.00475879	8.22539e-05	4.14734	0.000816639	150832	2610.02	24.0395	0.201739
JCp-μp	0.125942	0.00707007	0.579321	0.0324733	197.654	3.72701	0.125649	0.0070701	0.577978	0.0324734	112.69	3.72524	4.60015	0.000958171	0.00510161	0.000146105	4.14763	0.000864095	161389	4629.64	24.1132	0.213462
JCp-μp	0.131952	0.00462214	0.606647	0.0212219	203.987	3.34937	0.131657	0.00462217	0.605297	0.021222	119.131	3.3484	4.59759	0.000958587	0.00507645	8.84534e-05	4.14535	0.000864656	160284	2796.56	23.5501	0.213601
JCp-μp	0.120488	0.00658901	0.554217	0.0302394	198.235	4.53202	0.120192	0.00658904	0.552859	0.0302395	113.486	4.53072	4.60009	0.00128081	0.00485859	0.000123843	4.14764	0.00115498	153112	3906.44	24.1139	0.285322
JCp-μp	0.114264	0.00436927	0.525363	0.0200643	201.148	4.9984	0.113966	0.00436929	0.523997	0.0200644	116.506	4.99582	4.59794	0.00112559	0.00456037	8.74712e-05	4.14573	0.00101515	143438	2747.64	23.6416	0.250777
JCp-μp	0.0861902	0.00745282	0.396445	0.0342131	176.942	3.91822	0.0858902	0.00745285	0.395072	0.0342132	92.409	3.91607	4.6003	0.00146146	0.00409393	0.000123425	4.14787	0.00131807	128523	3877.7	24.1726	0.32561
DE-B-c	0.406957	0.245288	1.8306	1.10291	159.432	1.519	0.406852	0.245288	1.83013	1.10291	70.3459	1.51818	4.50136	0.00259276	0.0282783	0.0172547	4.05069	0.00233317	1.21593e+06	741906	0.165277	0.576375
DE-B-c	0.0588186	0.0106259	0.265023	0.0481346	163.329	1.39519	0.0587178	0.0106259	0.264568	0.0481346	75.0074	1.3944	4.50251	0.00142189	0.00351433	0.000656767	4.05142	0.0012794	144218	26948.6	0.345551	0.316056
DE-B-c	0.0316843	0.00298	0.142718	0.0134403	159.592	1.11304	0.0315876	0.00297999	0.142281	0.0134403	71.9272	1.11224	4.5041	0.00216518	0.00196356	0.000151003	4.0526	0.00194814	77522.3	5965.16	0.635363	0.481259
DE-B-c	0.0334259	0.00121268	0.150609	0.0054414	157.6	1.51473	0.0333333	0.00121268	0.15019	0.00544138	70.5879	1.51389	4.50524	0.00129243	0.00211192	3.51846e-05	4.05337	0.00116276	80352.6	1341.03	0.826794	0.287244
DE-B-c	0.042119	0.00314835	0.189833	0.0141687	154.337	1.17846	0.0420304	0.00314834	0.189431	0.0141687	67.9687	1.17764	4.50758	0.00188229	0.00276752	0.000180534	4.05522	0.00169318	101657	6633.49	1.28322	0.418277
DE-B-np	0.0616238	0.00316118	0.276126	0.0142232	112.28	1.55156	0.0614295	0.00316124	0.27529	0.0142235	51.058	1.55124	4.48094	0.00138692	0.00532862	0.000118144	4.05895	0.00125844	200888	4481.16	2.2046	0.31088
DE-B-np	0.0595717	0.00377917	0.267078	0.0170564	113.681	2.07437	0.0593675	0.00377922	0.266198	0.0170567	52.5168	2.07405	4.48288	0.00207284	0.00502323	0.000122615	4.06009	0.00187966	184632	4531.24	2.48717	0.464344
DE-B-np	0.0594953	0.00380453	0.266403	0.017104	111.887	1.46772	0.0592862	0.00380458	0.265501	0.0171042	50.7524	1.4674	4.47762	0.00178888	0.00518271	0.000181322	4.05502	0.00162217	188148	6607.07	1.23405	0.400733
DE-B-np	0.0614197	0.00357565	0.275165	0.0160887	111.671	1.51317	0.0612007	0.0035757	0.27422	0.0160889	50.594	1.51285	4.48008	0.00152265	0.00537747	0.000156659	4.05663	0.00138082	190508	5573.9	1.63137	0.341111
DE-B-np	0.0591027	0.00371622	0.264595	0.0166728	111.149	1.579	0.0588787	0.00371628	0.263628	0.0166731	50.1008	1.57868	4.47711	0.00117899	0.00521078	0.000167861	4.05363	0.00106907	182401	5899.31	0.89123	0.264098
PS69/318-1b	0.0397488	0.00289046	0.181297	0.0131498	172.569	2.4969	0.0395317	0.0028905	0.180304	0.01315	82.5539	2.49425	4.56151	0.00166322	0.0021583	8.88399e-05	4.11154	0.00149938	75033	3092.63	15.1972	0.370401
PS69/318-1b	0.0373808	0.00202119	0.17044	0.00919649	170.663	1.5217	0.037142	0.00202123	0.169348	0.00919667	82.0809	1.5191	4.55973	0.00180037	0.0020505	7.13297e-05	4.11029	0.0016231	69338.8	2415.61	14.8885	0.400962
PS69/318-1b	0.0357597	0.00197963	0.162991	0.0090187	165.736	1.73284	0.0355055	0.00197968	0.161828	0.00901889	78.1742	1.73024	4.55787	0.00142304	0.00205681	7.46265e-05	4.10887	0.00128288	68226.3	2478.81	14.5371	0.316917
PS69/318-1b	0.0384135	0.00246934	0.175128	0.0112567	164.381	1.7064	0.0381441	0.00246938	0.173895	0.0112568	77.8216	1.70386	4.5589	0.00164738	0.00221505	9.15645e-05	4.11005	0.00148516	72123.2	2985.06	14.8279	0.366886
PS69/318-1b	0.0316344	0.00204819	0.144229	0.00930061	160.808	1.72369	0.0313501	0.00204823	0.142928	0.00930079	75.239	1.72106	4.55979	0.00213987	0.00188202	7.80573e-05	4.11109	0.00192966	60186.7	2499.28	15.0863	0.476696
PS69/318-1	0.0390283	0.00173284	0.177609	0.00786832	175.769	1.2477	0.0388131	0.00173288	0.176625	0.0078685	85.6287	1.24528	4.55069	0.00188619	0.00206811	6.62349e-05	4.10175	0.00170027	72075.1	2312.3	12.7792	0.420027
PS69/318-1	0.0378415	0.00133195	0.172288	0.00604964	171.271	0.868988	0.0376106	0.00133199	0.171232	0.00604983	82.1692	0.866565	4.55289	0.0018868	0.00207216	4.84927e-05	4.104	0.00170088	70773	1659.98	13.3333	0.420177
PS69/318-1	0.0382954	0.00124599	0.174298	0.00564831	169.285	1.2318	0.0380431	0.00124603	0.173144	0.0056485	81.5975	1.22916	4.55144	0.00170141	0.00211669	3.81804e-05	4.10304	0.00153402	70377.6	1272.88	13.0978	0.378957
PS69/318-1	0.037222	0.00139224	0.169352	0.00632579	164.978	1.31592	0.0369545	0.00139227	0.168129	0.00632595	78.293	1.31348	4.54952	0.00208506	0.00214979	4.6709e-05	4.10156	0.00187989	70160	1527.7	12.7302	0.464401
PS69/318-1	0.0361964	0.00162273	0.164721	0.00738656	164.404	1.52979	0.0359139	0.00162277	0.163429	0.00738672	78.7092	1.5273	4.55071	0.00222724	0.00207945	5.65887e-05	4.10288	0.00200797	66651.4	1816.92	13.0564	0.496041
JCt-μp	0.0794157	0.00546846	0.363139	0.0251117	266.118	12.7539	0.0792043	0.00546849	0.362172	0.0251118	175.726	12.7517	4.57192	0.00176268	0.00200752	7.92632e-05	4.12083	0.00158836	70309.8	2773.37	17.4904	0.39238
JCt-μp	0.0554657	0.00435917	0.253293	0.0199155	235.712	13.126	0.0552387	0.0043592	0.252255	0.0199156	146.358	13.1235	4.56653	0.00145639	0.00174453	5.3978e-05	4.11623	0.00131284	59872.6	1850.91	16.3555	0.324318
JCt-μp	0.0500521	0.00191828	0.228336	0.00874562	206.732	5.34757	0.0498093	0.00191828	0.227226	0.00874559	118.417	5.34743	4.56208	0.00134286	0.00193786	5.19496e-05	4.11248	0.00121055	65197.5	1746.46	15.428	0.29905
JCt-μp	0.034392	0.004707	0.157104	0.0214869	211.374	7.13756	0.0341337	0.00470703	0.155923	0.021487	124.079	7.13519	4.56781	0.00185574	0.00120942	9.79275e-05	4.11789	0.00167309	39918.6	3233.54	16.7662	0.413312
JCt-μp	0.0315859	0.00615649	0.144206	0.0280653	217.44	11.5409	0.0313073	0.00615652	0.142931	0.0280655	131.491	11.5385	4.56751	0.0038013	0.00102189	0.000132797	4.11796	0.00342733	32905.7	4277.74	16.7823	0.846672
NF10-np	0.0214224	0.00133765	0.0973727	0.00613371	111.461	2.1071	0.0212306	0.0013377	0.0965475	0.00613395	50.2247	2.10678	4.54624	0.00348096	0.00190632	4.19686e-05	4.11826	0.00315515	72331.9	1602.35	16.857	0.779433
NF10-np	0.0210771	0.00120542	0.0956668	0.0054954	109.515	1.3715	0.0208803	0.00120548	0.0948197	0.00549564	48.3078	1.37118	4.54047	0.00326986	0.00194682	5.74574e-05	4.11272	0.00296324	72925.2	2162.55	15.4873	0.732026
NF10-np	0.0201118	0.00125343	0.091282	0.00570785	108.423	1.50821	0.0199051	0.00125348	0.0903912	0.00570809	47.2732	1.50789	4.5406	0.00321273	0.00189439	5.82474e-05	4.11221	0.00291053	69195.8	2136.93	15.3617	0.719005
NF10-np	0.0207442	0.00124834	0.0942648	0.00572481	110.155	2.01886	0.0205277	0.00124839	0.0933304	0.00572505	49.0634	2.01855	4.54532	0.00352198	0.00188779	3.88404e-05	4.11586	0.00319104	67284.1	1392.93	16.2633	0.788301
NF10-np	0.020653	0.00117362	0.0937965	0.00535458	109.015	1.42628	0.0204314	0.00117367	0.0928404	0.00535482	47.9525	1.42596	4.54348	0.00244792	0.00192111	5.31526e-05	4.11387	0.00221792	67651.1	1880.32	15.7735	0.547905
UWC-1-np	0.0199858	0.00162383	0.0904968	0.00733278	170.902	1.88175	0.0198831	0.00162382	0.0900338	0.00733276	82.2753	1.88088	4.52889	0.00362701	0.00108196	6.44832e-05	4.07529	0.00326365	45227.3	2697.77	6.24074	0.806237
UWC-1-np	0.0198376	0.00144705	0.0898464	0.00654435	167.37	1.65962	0.019739	0.00144705	0.0894012	0.00654432	79.4008	1.65879	4.52951	0.00377043	0.00110133	4.95974e-05	4.07559	0.00339254	44259.1	1995.31	6.31449	0.838077
UWC-1-np	0.0200858	0.00119389	0.0910181	0.0053856	165.652	1.57727	0.0199913	0.00119389	0.0905904	0.00538558	78.334	1.57644	4.53281	0.00322349	0.00115476	5.15325e-05	4.0783	0.00290024	44694.5	1996.3	6.98422	0.716463
UWC-1-np	0.01804	0.00114646	0.0817219	0.00518669	158.044	1.48876	0.0179495	0.00114645	0.0813118	0.00518667	71.379	1.48795	4.53032	0.00351945	0.00113048	4.76503e-05	4.0758	0.00316622	42195.1	1780.22	6.3664	0.782169
UWC-1-np	0.0165733	0.00134899	0.0751017	0.00609291	154.902	1.19478	0.0164868	0.00134898	0.0747089	0.00609288	68.8756	1.19397	4.53229	0.00400465	0.00107372	6.82794e-05	4.07732	0.00360256	38728.5	2464.56	6.7424	0.88996
UWC-1-c	0.0288499	0.00135868	0.130591	0.00615054	167.842	1.30516	0.0286366	0.00135871	0.129616	0.0061507	77.5752	1.30237	4.52623	0.00274762	0.00166464	5.89117e-05	4.07968	0.00247643	58157.4	2060.18	7.32546	0.611766
UWC-1-c	0.0227794	0.000977385	0.103083	0.00442681	163.023	1.34242	0.0225504	0.000977426	0.102036	0.004427	73.7942	1.33975	4.52472	0.00267212	0.00137654	3.60267e-05	4.07857	0.00240853	47129	1235.85	7.05188	0.594993
UWC-1-c	0.0115116	0.000425626	0.0521534	0.00192326	160.869	1.14804	0.0112669	0.000425665	0.0510341	0.00192344	72.6797	1.14532	4.52969	0.00473016	0.000700369	1.72636e-05	4.08331	0.004264	23507.4	580.504	8.22347	1.05336
UWC-1-c	0.027036	0.00155076	0.122264	0.00701324	158.782	1.01166	0.0267704	0.0015508	0.121049	0.00701344	71.9704	1.00896	4.52173	0.00224315	0.00167215	7.50196e-05	4.07648	0.00202226	54699.4	2456.86	6.5347	0.499571
UWC-1-c	0.0291329	0.00155441	0.131848	0.00703195	159.012	1.00561	0.0288524	0.00155446	0.130565	0.00703215	73.1902	1.00283	4.52468	0.00222729	0.00177445	7.2101e-05	4.07937	0.00200805	57005.8	2319.21	7.25056	0.496059
BCR-2G	0.00621629	0.000444272	0.0278125	0.00199168	113.439	1.34161	0.00611048	0.000444267	0.0273362	0.00199166	24.3176	1.34095	4.47576	0.0070832	0.00111907	2.25988e-05	4.02767	0.00637408	48237.6	976.489	-5.52286	1.57463
BCR-2G	0.00557436	0.000186646	0.0249703	0.000824709	116.731	0.343872	0.0054726	0.000186641	0.0245114	0.000824686	28.258	0.343355	4.4798	0.0122383	0.000866264	2.2637e-05	4.03105	0.0110123	35874	939.265	-4.68745	2.72042
BCR-2G	0.00526604	0.000223176	0.023561	0.00100331	113.123	0.523109	0.00516908	0.000223171	0.023123	0.00100329	25.4223	0.522287	4.4732	0.0108949	0.000906026	2.17607e-05	4.02481	0.00980282	35844.3	862.385	-6.22868	2.42164
BCR-2G	0.00485618	0.000187066	0.0217479	0.000833975	109.901	0.305256	0.00476329	0.000187061	0.0213275	0.000833955	22.8525	0.305729	4.47795	0.00877183	0.000937254	4.41935e-05	4.02883	0.00789198	35731.3	1686.44	-5.2365	1.9496
BCR-2G	0.00527761	0.000174433	0.0236671	0.000780273	106.9	0.161018	0.00518874	0.000174429	0.0232641	0.000780252	20.496	0.16056	4.48298	0.01066	0.00114191	3.51782e-05	4.03311	0.00959022	42025	1296.53	-4.17916	2.36912
UWC50-np	0.0115458	0.00109244	0.0522367	0.00491886	164.389	1.90256	0.0114421	0.00109244	0.0517695	0.00491884	75.605	1.90175	4.52627	0.00584992	0.000673817	4.56232e-05	4.07299	0.00526398	28440.2	1927.12	5.67237	1.30039
UWC50-np	0.0119484	0.00102828	0.0541193	0.00464872	167.934	2.22149	0.0118495	0.00102827	0.0536731	0.0046487	79.9293	2.22065	4.53003	0.00497309	0.000661678	3.75961e-05	4.07606	0.00447469	26646.6	1515.33	6.43215	1.10541
UWC50-np	0.0106545	0.000948464	0.0482461	0.004285	162.306	1.70135	0.0105597	0.000948459	0.0478175	0.00428498	74.953	1.70051	4.52883	0.00480357	0.00062897	4.18331e-05	4.07473	0.00432188	24393.1	1623.59	6.10358	1.06766
UWC50-np	0.0113755	0.000952749	0.0514706	0.00429055	159.525	1.77284	0.0112848	0.000952744	0.0510596	0.00429053	72.8248	1.77201	4.52451	0.00500906	0.000692064	3.94086e-05	4.07058	0.00450644	25881.3	1474.98	5.07864	1.11325
UWC50-np	0.0123927	0.000902273	0.056103	0.0040703	159.21	1.44217	0.0123059	0.000902269	0.0557092	0.00407029	73.1475	1.44132	4.52758	0.00485273	0.000756061	4.25666e-05	4.07309	0.00436552	27321.6	1539.03	5.69909	1.07844
DE-Y-c	0.00398975	0.000675702	0.0178145	0.00304767	156.8	1.47189	0.00388372	0.000675698	0.0173372	0.00304765	67.6427	1.47108	4.45856	0.0122901	0.000260272	4.11843e-05	4.0122	0.0110598	11244.8	1780.02	-9.34412	2.73217
DE-Y-c	0.0030839	0.000129687	0.0136986	0.000566991	160.45	1.2924	0.00298191	0.000129682	0.0132388	0.000566968	71.9414	1.29164	4.44133	0.0186411	0.00018332	4.92457e-06	3.99645	0.0167737	7607.98	204.749	-13.2348	4.14371
DE-Y-c	0.00292003	0.00014513	0.0129962	0.000651245	157.419	0.931944	0.00282213	0.000145125	0.0125541	0.000651223	69.5669	0.93113	4.4478	0.0179901	0.00017957	6.93212e-06	4.00202	0.0161871	7166.78	277.004	-11.8589	3.99878
DE-Y-c	0.00276834	0.000202674	0.0123119	0.000905526	151.863	1.06304	0.00267523	0.000202669	0.0118906	0.000905503	64.7797	1.0622	4.44446	0.0230029	0.000181912	1.10201e-05	3.99871	0.0206959	6948.8	421.292	-12.6755	5.11262
DE-Y-c	0.00276468	0.000182678	0.0123222	0.000815933	148.312	0.619859	0.00267559	0.000182673	0.0119182	0.000815914	61.8721	0.619038	4.45485	0.0172102	0.00019165	1.11157e-05	4.00782	0.0154831	7066.74	410.185	-10.4268	3.82488
DE-Y-np	0.00395749	0.000214041	0.0176221	0.000947535	183.538	1.70432	0.00373256	0.000214072	0.0165935	0.000947676	94.0405	1.70164	4.44674	0.0130637	0.000176077	7.09625e-06	4.00821	0.0117754	6059.76	244.456	-10.3288	2.90893
DE-Y-np	0.00395095	0.000255671	0.0175765	0.00113875	179.442	1.90605	0.00371031	0.000255703	0.0164758	0.0011389	90.9839	1.90345	4.44024	0.0164824	0.000179539	8.47572e-06	4.00261	0.014858	6056.94	286.188	-11.7137	3.67045
DE-Y-np	0.00383129	0.000240132	0.0170427	0.00105789	176.656	1.43299	0.00357522	0.000240164	0.0158713	0.00105804	89.2184	1.43041	4.44049	0.0140673	0.00017666	8.72725e-06	4.00308	0.0126817	5846.44	289.076	-11.5969	3.13283
DE-Y-np	0.00365122	0.000152479	0.0162217	0.000671352	174.328	1.40489	0.00337998	0.000152507	0.0149807	0.000671483	87.8933	1.40222	4.43597	0.011381	0.000170449	5.45329e-06	3.99925	0.0102607	5537.2	177.31	-12.5439	2.53477
DE-Y-np	0.0036443	0.000191732	0.0162145	0.000843041	171.959	1.46966	0.00335809	0.000191764	0.0149049	0.000843188	86.5138	1.46705	4.43967	0.0127548	0.000171349	6.71472e-06	4.00283	0.0114998	5467.46	214.467	-11.6593	2.84085

## Sheet: Table S6
Table S6. Mass scans from m/z of 9.7 to m/z of 11.1 for three models of MC-ICP mass spectrometer.
Neptune MC-ICP-MS (Carbonate)		Neoma MC-ICP-MS/MS (Gas Blank)		Neoma MC-ICP-MS/MS (Carbonate)		Neoma MC-ICP-MS (Carbonate)
Mass[u]	C echo (V)	Mass[u]	C echo (V)	Mass[u]	C echo (V)	Mass[u]	C echo (V)
9.7	0.000213669	9.7	-1.6394e-05	9.7	3.63456e-05	9.725	0.000118138
9.702	0.000228234	9.702	2.41789e-05	9.702	4.6494e-05	9.727	0.000135427
9.704	0.00024851	9.704	-3.26504e-05	9.704	-4.24357e-06	9.729	0.000118213
9.706	0.000211413	9.706	4.24405e-05	9.706	-6.2684e-06	9.731	0.000155624
9.708	0.000229278	9.708	0.000129706	9.708	-1.43913e-05	9.733	0.000107382
9.709	0.000222237	9.71	1.84071e-06	9.71	3.0254e-05	9.735	0.000147067
9.711	0.00025086	9.712	-1.77344e-07	9.712	-0.000115859	9.737	0.000161546
9.713	0.000207575	9.714	5.6634e-05	9.714	-7.32441e-05	9.739	0.000117183
9.715	0.0002527	9.716	-0.000132091	9.716	-2.45375e-05	9.741	0.00017321
9.717	0.000229979	9.718	-7.32455e-05	9.718	-1.2356e-05	9.743	0.000133838
9.719	0.00021208	9.72	-4.88845e-05	9.72	7.4905e-05	9.745	0.000131054
9.721	0.000202973	9.722	9.97604e-06	9.722	-1.8448e-05	9.747	0.000206926
9.723	0.000219509	9.724	-7.323e-05	9.724	-2.2008e-06	9.749	0.000144613
9.724	0.000207407	9.726	-6.71315e-05	9.726	-4.2273e-06	9.751	0.000116634
9.726	0.000228043	9.728	1.19922e-05	9.728	-4.47999e-05	9.753	0.000144344
9.728	0.000223376	9.73	1.80795e-05	9.73	6.07162e-05	9.755	9.42677e-05
9.73	0.000232963	9.732	4.64898e-05	9.732	-3.06181e-05	9.757	0.000106417
9.732	0.000203086	9.734	-8.33897e-05	9.734	-5.29451e-05	9.759	0.000176001
9.734	0.000184473	9.736	1.605e-05	9.736	-1.64184e-05	9.761	0.000141705
9.736	0.000277881	9.738	-1.03326e-05	9.738	-2.45352e-05	9.763	0.000175724
9.738	0.000209481	9.74	4.04182e-05	9.74	3.02555e-05	9.765	0.000121632
9.739	0.000214112	9.742	-6.1063e-05	9.742	-6.27461e-06	9.767	0.000177025
9.741	0.00018571	9.744	3.87857e-06	9.744	3.63475e-05	9.769	0.000152807
9.743	0.000229819	9.746	-3.46804e-05	9.746	-7.32424e-05	9.771	0.000187291
9.745	0.000223789	9.748	-4.23216e-06	9.748	-1.23626e-05	9.773	0.000101619
9.747	0.000237911	9.75	7.49235e-05	9.75	6.55989e-05	9.775	0.000123315
9.749	0.000219313	9.752	5.46372e-05	9.752	-8.305e-06	9.777	0.000155048
9.751	0.000227178	9.754	-3.67002e-05	9.754	3.87849e-06	9.779	0.00017503
9.753	0.000240158	9.756	-6.91668e-05	9.756	7.93619e-06	9.781	0.000107256
9.754	0.00021865	9.758	-4.07655e-05	9.758	7.89759e-05	9.783	0.000153542
9.756	0.000297712	9.76	5.90677e-06	9.76	-1.03141e-05	9.785	0.000131683
9.758	0.000204754	9.762	3.22867e-05	9.762	6.07172e-05	9.787	0.000135845
9.76	0.000242989	9.764	-2.21975e-06	9.764	-6.91636e-05	9.789	0.000166883
9.762	0.000167655	9.766	-7.32421e-05	9.766	2.01155e-05	9.791	9.40615e-05
9.764	0.000210494	9.768	5.14846e-05	9.768	-1.74666e-07	9.793	0.000157595
9.766	0.00021408	9.77	2.21454e-05	9.77	7.49184e-05	9.795	0.000127375
9.768	0.00020437	9.772	-1.23497e-05	9.772	-5.09077e-05	9.797	0.000161572
9.769	0.000189328	9.774	-0.000132072	9.774	-6.715e-05	9.799	0.000132604
9.771	0.000213509	9.776	0.000107402	9.776	-6.26869e-06	9.801	0.000100128
9.773	0.000196787	9.778	3.02679e-05	9.778	0.000117526	9.803	0.000154556
9.775	0.000243688	9.78	6.07127e-05	9.78	-3.46836e-05	9.805	0.000125871
9.777	0.000237436	9.782	4.447e-05	9.782	-0.000117884	9.807	0.000144839
9.779	0.000243815	9.784	3.63486e-05	9.784	7.49074e-05	9.809	0.00011515
9.781	0.000242895	9.786	1.60518e-05	9.786	-7.12144e-05	9.811	9.94975e-05
9.783	0.000260379	9.788	-2.85976e-05	9.788	-4.07729e-05	9.813	0.000123464
9.784	0.000199326	9.79	-1.88423e-07	9.79	2.71238e-05	9.815	0.000105669
9.786	0.000239212	9.792	-1.43894e-05	9.792	-5.09204e-05	9.817	0.000135255
9.788	0.000199926	9.794	-1.79983e-07	9.794	-3.06209e-05	9.819	0.000136832
9.79	0.000220269	9.796	-4.88829e-05	9.796	7.94471e-06	9.821	0.000166681
9.792	0.000160706	9.798	-6.71396e-05	9.798	-6.10403e-05	9.823	0.000117916
9.794	0.000202974	9.8	4.24422e-05	9.8	5.46266e-05	9.825	0.000124945
9.796	0.000284111	9.802	-2.85688e-05	9.802	-2.2021e-06	9.827	9.68694e-05
9.798	0.000225282	9.804	-4.21618e-06	9.804	2.61975e-05	9.829	0.000124418
9.799	0.000222621	9.806	-5.69969e-05	9.806	-3.06227e-05	9.831	0.00014426
9.801	0.000197991	9.808	3.63452e-05	9.808	2.61987e-05	9.833	0.000136358
9.803	0.000210398	9.81	-6.91868e-05	9.81	-3.0629e-05	9.835	0.000132141
9.805	0.000224839	9.812	6.47686e-05	9.812	1.60492e-05	9.837	0.000172936
9.807	0.000245211	9.814	-3.26392e-05	9.814	2.01137e-05	9.839	9.34805e-05
9.809	0.00022087	9.816	-4.68462e-05	9.816	3.6346e-05	9.841	0.000142812
9.811	0.000247156	9.818	-6.24815e-06	9.818	-5.09154e-05	9.843	0.000125934
9.813	0.000238138	9.82	4.44859e-05	9.82	-8.74353e-05	9.845	0.000151041
9.815	0.000210336	9.822	7.08601e-05	9.822	0.000113486	9.847	0.000142929
9.816	0.000218333	9.824	-4.28003e-05	9.824	3.23044e-05	9.849	0.000145932
9.818	0.000230104	9.826	-2.45403e-05	9.826	5.46349e-05	9.851	0.000170312
9.82	0.000180984	9.828	1.20026e-05	9.828	-2.0467e-05	9.853	0.000160753
9.822	0.000225157	9.83	-5.29467e-05	9.83	-1.23566e-05	9.855	0.000113112
9.824	0.000210844	9.832	-2.04819e-05	9.832	1.68324e-06	9.857	0.00012144
9.826	0.000226901	9.834	-3.06158e-05	9.834	-0.000123966	9.859	0.00014342
9.828	0.000215479	9.836	4.24493e-05	9.836	6.2726e-05	9.861	0.000113921
9.83	0.000267297	9.838	-8.94515e-05	9.838	-2.20847e-06	9.863	0.000154401
9.831	0.000196087	9.84	5.86869e-05	9.84	3.43121e-05	9.865	0.000166637
9.833	0.00022379	9.842	0.000123631	9.842	6.07044e-05	9.867	0.000144632
9.835	0.000241495	9.844	-1.64205e-05	9.844	6.27322e-05	9.869	0.000101574
9.837	0.00025289	9.846	-3.46819e-05	9.846	-4.48224e-05	9.871	0.000103656
9.839	0.000229472	9.848	-4.48253e-05	9.848	4.04237e-05	9.873	7.86252e-05
9.841	0.000247908	9.85	-8.5418e-05	9.85	4.85394e-05	9.875	8.73311e-05
9.843	0.000277607	9.852	-5.49569e-05	9.852	7.94804e-06	9.877	4.44145e-05
9.845	0.00022909	9.854	-1.73773e-07	9.854	-8.74351e-05	9.879	0.000118351
9.846	0.000220427	9.856	-0.000101636	9.856	-1.6417e-05	9.881	0.00012125
9.848	0.00025159	9.858	-4.48126e-05	9.858	-1.43789e-05	9.883	7.96728e-05
9.85	0.000204752	9.86	3.63653e-05	9.86	-1.642e-05	9.885	0.000146389
9.852	0.000223442	9.862	5.25869e-05	9.862	-2.04853e-05	9.887	0.000121867
9.854	0.000220269	9.864	8.09952e-05	9.864	3.43124e-05	9.889	0.000114934
9.856	0.000231438	9.866	-6.1069e-05	9.866	-5.29432e-05	9.891	0.000104616
9.858	0.00022709	9.868	1.19889e-05	9.868	-6.50808e-05	9.893	0.00013811
9.86	0.000237175	9.87	-4.07743e-05	9.87	-7.72777e-05	9.895	0.000125547
9.861	0.00024805	9.872	-5.29471e-05	9.872	-2.19621e-06	9.897	0.000143624
9.863	0.000241088	9.874	3.22987e-05	9.874	-2.85823e-05	9.899	0.000116712
9.865	0.000262869	9.876	1.80967e-05	9.876	-4.68496e-05	9.901	0.000148575
9.867	0.000267781	9.878	6.88446e-05	9.878	-5.29465e-05	9.903	0.000151538
9.869	0.00023496	9.88	5.463e-05	9.88	6.47682e-05	9.905	0.000148142
9.871	0.000252223	9.882	-2.24903e-05	9.882	5.46104e-05	9.907	0.000122087
9.873	0.000226328	9.884	7.28836e-05	9.884	-7.32411e-05	9.909	0.000138908
9.875	0.00023677	9.886	-2.21869e-06	9.886	-8.54215e-05	9.911	9.45041e-05
9.876	0.000271503	9.888	3.0266e-05	9.888	1.40189e-05	9.913	0.000134796
9.878	0.000287418	9.89	3.43251e-05	9.89	8.30344e-05	9.915	0.000106774
9.88	0.000216078	9.892	-6.27031e-06	9.892	7.93485e-06	9.917	0.000136779
9.882	0.000299509	9.894	2.82299e-05	9.894	1.20124e-05	9.919	0.000124885
9.884	0.000281864	9.896	5.90608e-06	9.896	8.30388e-05	9.921	0.000118608
9.886	0.000299544	9.898	0.000180455	9.898	-0.000128026	9.923	0.000107091
9.888	0.000247738	9.9	-2.65434e-05	9.9	2.62004e-05	9.925	0.000101605
9.89	0.000287272	9.902	4.65213e-05	9.902	4.04071e-05	9.927	0.000103548
9.891	0.00026187	9.904	-2.45333e-05	9.904	0.00010332	9.929	0.000119969
9.893	0.000284254	9.906	5.25888e-05	9.906	2.01132e-05	9.931	0.000108864
9.895	0.000272091	9.908	-6.30989e-05	9.908	9.96711e-06	9.933	0.00012402
9.897	0.000338503	9.91	5.9e-06	9.91	-1.70769e-07	9.935	0.000127359
9.899	0.000276809	9.912	1.19887e-05	9.912	-8.04998e-05	9.937	8.91075e-05
9.901	0.000313325	9.914	0.000109409	9.914	-2.85841e-05	9.939	0.000128303
9.903	0.000316389	9.916	7.9286e-06	9.916	-3.06002e-05	9.941	9.50688e-05
9.905	0.00026073	9.918	-3.06179e-05	9.918	-2.65595e-05	9.943	0.000129094
9.907	0.000317725	9.92	-4.23963e-06	9.92	1.60593e-05	9.945	0.000118601
9.908	0.000318774	9.922	-6.26394e-06	9.922	3.22899e-05	9.947	0.000147145
9.91	0.000301083	9.924	7.28854e-05	9.924	-4.68619e-05	9.949	0.000115
9.912	0.000332355	9.926	-2.45303e-05	9.926	5.25828e-05	9.951	0.000128589
9.914	0.000340314	9.928	4.04467e-05	9.928	3.87293e-06	9.953	0.000124574
9.916	0.000319345	9.93	2.01264e-05	9.93	-8.30204e-06	9.955	0.000152546
9.918	0.000320157	9.932	-3.47674e-05	9.932	1.60518e-05	9.957	0.000101609
9.92	0.000304065	9.934	-6.51149e-05	9.934	-4.68277e-05	9.959	0.000134877
9.922	0.000335992	9.936	5.90174e-06	9.936	-2.8583e-05	9.961	9.55643e-05
9.923	0.000346482	9.938	1.84867e-06	9.938	9.97377e-06	9.963	0.000131473
9.925	0.0003532	9.94	7.93785e-06	9.94	-7.32234e-05	9.965	0.000178588
9.927	0.000346471	9.942	-1.6939e-07	9.942	-9.15001e-05	9.967	0.000120886
9.929	0.000338409	9.944	7.89805e-05	9.944	1.40224e-05	9.969	0.000111593
9.931	0.000358466	9.946	-2.85813e-05	9.946	-3.4687e-05	9.971	0.000177892
9.933	0.000353762	9.948	2.41682e-05	9.948	-1.43919e-05	9.973	0.000132025
9.935	0.000357802	9.95	3.88855e-06	9.95	-1.37088e-05	9.975	0.000155956
9.937	0.00032477	9.952	-5.09226e-05	9.952	2.21349e-05	9.977	0.000150482
9.938	0.000337073	9.954	4.24335e-05	9.954	-7.32424e-05	9.979	0.000167936
9.94	0.00039803	9.956	-0.000107738	9.956	4.44757e-05	9.981	0.000125149
9.942	0.000360591	9.958	-4.68602e-05	9.958	-2.65602e-05	9.983	0.000136321
9.944	0.000403679	9.96	2.82349e-05	9.96	-2.20124e-06	9.985	0.0001967
9.946	0.000398367	9.962	9.98692e-06	9.962	-9.75732e-05	9.987	0.000118961
9.948	0.000392609	9.964	-5.69953e-05	9.964	4.85396e-05	9.989	0.000161537
9.95	0.000382674	9.966	1.40274e-05	9.966	2.01117e-05	9.991	0.000147465
9.952	0.000367437	9.968	-1.84512e-05	9.968	-3.67144e-05	9.993	0.000154363
9.953	0.00039766	9.97	2.82317e-05	9.97	-4.68447e-05	9.995	0.000158983
9.955	0.000400298	9.972	-3.16348e-05	9.972	-1.84478e-05	9.997	0.000170218
9.957	0.000419339	9.974	4.04273e-05	9.974	-4.24657e-06	9.999	0.000169082
9.959	0.000372901	9.976	-2.45193e-05	9.976	1.40185e-05	10.001	0.000207098
9.961	0.00038668	9.978	4.24379e-05	9.978	0.000105354	10.003	0.000177997
9.963	0.000438198	9.98	-8.29737e-06	9.98	1.60567e-05	10.005	0.000169867
9.965	0.000418926	9.982	-8.30066e-06	9.982	-5.09134e-05	10.007	0.000130308
9.967	0.000468156	9.984	-4.07719e-05	9.984	-7.93098e-05	10.009	0.000149259
9.968	0.000451651	9.986	3.43175e-05	9.986	4.04062e-05	10.011	0.000178547
9.97	0.000444274	9.988	1.19928e-05	9.988	-1.77142e-07	10.013	0.000143116
9.972	0.000451509	9.99	-2.45137e-05	9.99	6.07937e-05	10.015	0.00014239
9.974	0.000478908	9.992	3.83874e-05	9.992	-8.74318e-05	10.017	0.000152656
9.976	0.000522166	9.994	-3.46831e-05	9.994	4.04046e-05	10.019	0.00014736
9.978	0.000496434	9.996	5.46061e-05	9.996	-6.10636e-05	10.021	0.000195905
9.98	0.000521452	9.998	3.63443e-05	9.998	6.27352e-05	10.023	0.00148701
9.982	0.00046196	10	-4.68565e-05	10	1.19917e-05	10.025	0.015059
9.983	0.000554029	10.002	-8.54173e-05	10.002	6.06945e-05	10.027	0.0372916
9.985	0.000587737	10.004	-4.24032e-06	10.004	7.9312e-06	10.029	0.0539314
9.987	0.000525752	10.006	2.41814e-05	10.006	-5.49672e-05	10.031	0.0591592
9.989	0.000535407	10.008	9.97348e-06	10.008	3.87528e-06	10.033	0.0594079
9.991	0.000588817	10.01	7.08765e-06	10.01	-2.65399e-05	10.035	0.0592682
9.993	0.000585398	10.012	-2.04775e-05	10.012	-3.87232e-05	10.037	0.0599394
9.995	0.000646276	10.014	0.000582435	10.014	0.000111462	10.039	0.0539794
9.997	0.000597543	10.016	0.00908452	10.016	0.00571707	10.041	0.0351096
9.998	0.000610287	10.018	0.022358	10.018	0.0178634	10.043	0.013843
10	0.000681889	10.02	0.0274517	10.02	0.0279079	10.045	0.00245046
10.002	0.000687456	10.022	0.0275415	10.022	0.0275645	10.047	0.00426624
10.004	0.000718357	10.024	0.0288905	10.024	0.0282212	10.049	0.0107415
10.006	0.000749387	10.026	0.0272001	10.026	0.027662	10.051	0.0161761
10.008	0.000769376	10.028	0.0283414	10.028	0.0284547	10.053	0.027455
10.01	0.0034302	10.03	0.0266248	10.03	0.0265509	10.055	0.0460093
10.012	0.0176733	10.032	0.0160591	10.032	0.0202871	10.057	0.0657099
10.014	0.0512982	10.034	0.00352902	10.034	0.00659337	10.059	0.0716775
10.015	0.0915097	10.036	-2.19686e-06	10.036	0.000255551	10.061	0.0717688
10.017	0.120458	10.038	1.40192e-05	10.038	0.0138784	10.063	0.05064
10.019	0.138196	10.04	0.00219422	10.04	0.0486523	10.065	0.0261
10.021	0.143371	10.042	1.60519e-05	10.042	0.07753	10.067	0.00784146
10.023	0.143822	10.044	8.91187e-05	10.044	0.0816837	10.069	0.000386964
10.025	0.142526	10.046	0.00124029	10.046	0.0817138	10.071	0.000271329
10.027	0.132296	10.048	0.000481019	10.048	0.0812545	10.073	0.000231125
10.029	0.101074	10.05	8.10131e-05	10.05	0.0812487	10.075	0.000220186
10.03	0.0659555	10.052	0.000302338	10.052	0.08099	10.077	0.000221191
10.032	0.032419	10.054	0.000225114	10.054	0.0612328	10.079	0.000240443
10.034	0.0160339	10.056	-7.73029e-05	10.056	0.0256218	10.081	0.000195417
10.036	0.0194777	10.058	-4.24576e-05	10.058	0.00217775	10.083	0.000229279
10.038	0.0326913	10.06	9.99406e-06	10.06	-3.67094e-05	10.085	0.000274151
10.04	0.044941	10.062	2.21385e-05	10.062	-2.21573e-06	10.087	0.000248406
10.042	0.0514941	10.064	-2.20429e-06	10.064	1.19904e-05	10.089	0.000195274
10.044	0.0533293	10.066	2.41684e-05	10.066	2.01129e-05	10.091	0.000161769
10.045	0.0532519	10.068	-5.90343e-05	10.068	4.24538e-05	10.093	0.000237394
10.047	0.0523168	10.07	-3.46838e-05	10.07	-9.34351e-05	10.095	0.000215557
10.049	0.0477706	10.072	4.65031e-05	10.072	-1.43674e-05	10.097	0.000217708
10.051	0.0374152	10.074	1.60634e-05	10.074	-9.14846e-05	10.099	0.000193522
10.053	0.0248185	10.076	-2.25099e-05	10.076	4.44963e-05	10.101	0.000142362
10.055	0.0120414	10.078	2.41702e-05	10.078	5.46358e-05	10.103	0.000210274
10.057	0.00353481	10.08	-8.54143e-05	10.08	-7.52668e-05	10.105	0.000178189
10.059	0.000766062	10.082	6.8819e-05	10.082	-1.23626e-05	10.107	0.000205584
10.06	0.000442667	10.084	4.24582e-05	10.084	-5.70029e-05	10.109	0.00018076
10.062	0.000424971	10.086	-3.06026e-05	10.086	3.63526e-05	10.111	0.000170925
10.064	0.000434895	10.088	1.81051e-05	10.088	-4.23882e-06	10.113	0.000146553
10.066	0.000440831	10.09	1.80789e-05	10.09	-1.43873e-05	10.115	0.000150484
10.068	0.000428251	10.092	-1.83837e-07	10.092	-3.26502e-05	10.117	0.000168008
10.07	0.000430075	10.094	3.63485e-05	10.094	-1.43832e-05	10.119	0.000135968
10.072	0.000385478	10.096	-4.23841e-06	10.096	-2.24935e-05	10.121	0.000167285
10.074	0.000380201	10.098	-1.23469e-05	10.098	-3.87361e-05	10.123	0.000175328
10.075	0.000361956	10.1	6.35926e-05	10.1	-1.43758e-05	10.125	0.000161592
10.077	0.000420662	10.102	-2.04787e-05	10.102	8.50772e-05	10.127	0.00019835
10.079	0.000383279	10.104	1.19949e-05	10.104	-1.84421e-05	10.129	0.000152249
10.081	0.000403666	10.106	2.82365e-05	10.106	-3.46596e-05	10.131	0.000159586
10.083	0.000387045	10.108	2.01169e-05	10.108	2.41716e-05	10.133	0.000157792
10.085	0.000365287	10.11	3.02656e-05	10.11	4.85309e-05	10.135	0.000142921
10.087	0.000373196	10.112	-1.03292e-05	10.112	-3.07858e-05	10.137	0.000124883
10.089	0.000341257	10.114	5.25783e-05	10.114	-4.27923e-05	10.139	0.000104537
10.09	0.000358642	10.116	-3.26599e-05	10.116	-9.15041e-05	10.141	0.000140519
10.092	0.000422802	10.118	-6.9183e-05	10.118	3.02595e-05	10.143	0.000150244
10.094	0.000356124	10.12	-2.20571e-06	10.12	1.4018e-05	10.145	0.00017209
10.096	0.000351718	10.122	-8.53879e-05	10.122	2.21462e-05	10.147	0.000161399
10.098	0.000321261	10.124	2.41773e-05	10.124	-8.30176e-06	10.149	0.00015703
10.1	0.000311591	10.126	8.7082e-05	10.126	-3.06217e-05	10.151	0.000128301
10.102	0.000319375	10.128	4.64949e-05	10.128	2.21377e-05	10.153	0.000102757
10.104	0.000325754	10.13	2.82271e-05	10.13	5.05537e-05	10.155	0.000160852
10.106	0.000353153	10.132	4.85385e-05	10.132	5.86718e-05	10.157	0.000151399
10.107	0.000331081	10.134	-0.000150326	10.134	-0.000148321	10.159	0.000111318
10.109	0.000312108	10.136	6.07091e-05	10.136	-8.74424e-05	10.161	0.000145775
10.111	0.000304826	10.138	5.461e-05	10.138	4.24424e-05	10.163	0.000146503
10.113	0.000278241	10.14	4.03201e-05	10.14	-8.13503e-05	10.165	0.000140632
10.115	0.000314619	10.142	-5.49749e-05	10.142	1.8466e-06	10.167	9.69642e-05
10.117	0.000292855	10.144	-5.29202e-05	10.144	9.11607e-05	10.169	0.000105163
10.119	0.000285563	10.146	-2.04656e-05	10.146	2.21637e-05	10.171	0.000133326
10.121	0.000303629	10.148	-6.10485e-05	10.148	-1.84317e-05	10.173	0.000128424
10.122	0.000315947	10.15	-1.0332e-05	10.15	-6.79775e-05	10.175	0.000137286
10.124	0.000300038	10.152	3.87691e-06	10.152	5.05602e-05	10.177	0.000176415
10.126	0.000342883	10.154	-5.49756e-05	10.154	-2.24934e-05	10.179	0.00012176
10.128	0.000300711	10.156	5.8675e-05	10.156	-7.93148e-05	10.181	0.00018789
10.13	0.000255906	10.158	9.97908e-06	10.158	-1.64063e-05	10.183	0.000164979
10.132	0.000294115	10.16	-4.22137e-06	10.16	2.41924e-05	10.185	0.000134969
10.134	0.000331631	10.162	9.9659e-06	10.162	-4.07569e-05	10.187	0.000143331
10.136	0.000350677	10.164	3.63475e-05	10.164	2.82459e-05	10.189	0.000111448
10.137	0.000305771	10.166	1.20036e-05	10.166	-0.000140166	10.191	9.20646e-05
10.139	0.000273912	10.168	2.61965e-05	10.168	7.28892e-05	10.193	0.00012263
10.141	0.000298073	10.17	-4.88852e-05	10.17	5.91769e-06	10.195	0.000127851
10.143	0.000269709	10.172	-6.26256e-06	10.172	-2.2499e-05	10.197	0.000105438
10.145	0.000273518	10.174	-4.27852e-05	10.174	-4.23419e-06	10.199	8.96524e-05
10.147	0.000293504	10.176	-4.2236e-06	10.176	2.82265e-05	10.201	0.000102783
10.149	0.000299287	10.178	-3.06208e-05	10.178	-1.43898e-05	10.203	0.000109303
10.151	0.000279709	10.18	1.52087e-05	10.18	-6.10576e-05	10.205	0.00011595
10.152	0.000271074	10.182	-4.24231e-06	10.182	6.07001e-05	10.207	9.9023e-05
10.154	0.000268027	10.184	-4.47988e-05	10.184	3.87386e-06	10.209	0.000137451
10.156	0.000253112	10.186	4.24575e-05	10.186	-8.33862e-05	10.211	0.000122355
10.158	0.000297667	10.188	2.41758e-05	10.188	7.93213e-06	10.213	0.000125138
10.16	0.000271483	10.19	5.66351e-05	10.19	8.09937e-05	10.215	0.000117225
10.162	0.00033556	10.192	-1.72677e-07	10.192	-2.85964e-05	10.217	0.000136587
10.164	0.00024245	10.194	-2.04802e-05	10.194	2.01125e-05	10.219	0.000125431
10.166	0.00028011	10.196	-2.25074e-05	10.196	-1.64153e-05	10.221	0.00012274
10.167	0.000259681	10.198	7.94687e-06	10.198	-6.91808e-05	10.223	0.000132979
10.169	0.000232138	10.2	6.07101e-05	10.2	-4.28051e-05	10.225	0.000106084
10.171	0.000276752	10.202	7.28789e-05	10.202	3.02606e-05	10.227	0.000116588
10.173	0.000251719	10.204	-5.49801e-05	10.204	3.63437e-05	10.229	0.000114868
10.175	0.000268442	10.206	-5.09205e-05	10.206	5.05589e-05	10.231	8.78699e-05
10.177	0.000255144	10.208	1.84895e-06	10.208	-2.85949e-05	10.233	0.000119152
10.179	0.000260201	10.21	8.70957e-05	10.21	7.92864e-06	10.235	8.53404e-05
10.181	0.000259745	10.212	-8.94498e-05	10.212	-7.32362e-05	10.237	0.000123979
10.182	0.000252605	10.214	-0.000101631	10.214	-0.000134114	10.239	0.000108387
10.184	0.000232802	10.216	-2.20964e-06	10.216	-2.04755e-05	10.241	0.000113156
10.186	0.000249876	10.218	-3.06254e-05	10.218	-1.8447e-05	10.243	0.000124908
10.188	0.000297538	10.22	-4.84675e-05	10.22	5.25846e-05	10.245	0.00013271
10.19	0.000236452	10.222	-5.29439e-05	10.222	9.96253e-06	10.247	7.43157e-05
10.192	0.000246512	10.224	7.89789e-05	10.224	-5.49766e-05	10.249	9.67875e-05
10.194	0.000224298	10.226	7.6963e-05	10.226	-9.75903e-05	10.251	9.21933e-05
10.196	0.000238405	10.228	-4.88714e-05	10.228	2.41665e-05	10.253	0.000101135
10.197	0.000233153	10.23	-0.000121942	10.23	-2.87629e-05	10.255	0.000107363
10.199	0.000229281	10.232	-3.46855e-05	10.232	0.000103321	10.257	9.51654e-05
10.201	0.000261236	10.234	7.92998e-06	10.234	-1.23553e-05	10.259	8.14495e-05
10.203	0.000228962	10.236	4.04061e-05	10.236	8.30299e-05	10.261	8.18014e-05
10.205	0.000249306	10.238	-1.43757e-05	10.238	3.8735e-06	10.263	6.89897e-05
10.207	0.000287164	10.24	2.82556e-05	10.24	9.52082e-05	10.265	6.26531e-05
10.209	0.00023604	10.242	2.21497e-05	10.242	9.96074e-06	10.267	0.000119497
10.211	0.000288397	10.244	-6.30921e-05	10.244	-3.46838e-05	10.269	9.22638e-05
10.213	0.000248574	10.246	-4.24195e-06	10.246	1.19931e-05	10.271	5.67977e-05
10.214	0.000266377	10.248	-5.90407e-05	10.248	-8.30529e-06	10.273	6.29519e-05
10.216	0.000254128	10.25	6.07056e-05	10.25	-1.88829e-07	10.275	9.15582e-05
10.218	0.000235753	10.252	6.07165e-05	10.252	-4.8891e-05	10.277	0.000121472
10.22	0.000258186	10.254	5.94301e-06	10.254	6.47607e-05	10.279	8.95509e-05
10.222	0.00025308	10.256	-3.46832e-05	10.256	-3.06234e-05	10.281	7.32171e-05
10.224	0.000254604	10.258	1.40158e-05	10.258	0.000107377	10.283	0.000104586
10.226	0.000204723	10.26	1.56289e-05	10.26	-9.15064e-05	10.285	9.00029e-05
10.228	0.000196436	10.262	-3.05976e-05	10.262	4.85243e-05	10.287	6.27583e-05
10.229	0.000246767	10.264	0.000133796	10.264	3.83738e-05	10.289	7.29099e-05
10.231	0.000261713	10.266	9.95754e-06	10.266	4.2435e-05	10.291	8.39784e-05
10.233	0.000217632	10.268	3.22846e-05	10.268	-2.04809e-05	10.293	8.21631e-05
10.235	0.000185741	10.27	-5.90347e-05	10.27	5.90377e-06	10.295	5.52108e-05
10.237	0.000237755	10.272	4.0408e-05	10.272	-7.90703e-05	10.297	0.000108938
10.239	0.000243116	10.274	1.60591e-05	10.274	-2.45325e-05	10.299	8.47781e-05
10.241	0.000210305	10.276	9.92778e-05	10.276	-6.30952e-05	10.301	0.000118484
10.243	0.000235438	10.278	-1.23333e-05	10.278	4.04044e-05	10.303	0.000187785
10.244	0.000215668	10.28	-0.000121932	10.28	1.80769e-05	10.305	0.000105876
10.246	0.000195389	10.282	-2.04766e-05	10.282	-8.285e-06	10.307	9.02034e-05
10.248	0.000285399	10.284	4.44613e-05	10.284	-5.90354e-05	10.309	0.000125689
10.25	0.000197262	10.286	1.84347e-06	10.286	-9.55509e-05	10.311	4.48416e-05
10.252	0.000231503	10.288	-8.28824e-06	10.288	8.70913e-05	10.313	6.76943e-05
10.254	0.000253156	10.29	-4.68387e-05	10.29	-4.48322e-05	10.315	0.000113631
10.256	0.000256723	10.292	7.89848e-05	10.292	3.83752e-05	10.317	0.000116628
10.258	0.000223823	10.294	1.60501e-05	10.294	2.41696e-05	10.319	3.88111e-05
10.259	0.000282358	10.296	-3.67062e-05	10.296	-5.9035e-05	10.321	0.000102963
10.261	0.000237596	10.298	5.86633e-05	10.298	0.000135806	10.323	0.0001177
10.263	0.00020967	10.3	2.41715e-05	10.3	5.4611e-05	10.325	8.73824e-05
10.265	0.000193898	10.302	-6.38463e-05	10.302	4.44735e-05	10.327	4.61699e-05
10.267	0.000271518	10.304	9.99414e-06	10.304	-5.29389e-05	10.329	7.85785e-05
10.269	0.000231309	10.306	-3.87375e-05	10.306	7.89895e-05	10.331	0.000111947
10.271	0.000231217	10.308	-4.0777e-05	10.308	3.43335e-05	10.333	3.85473e-05
10.273	0.00025946	10.31	-1.89438e-07	10.31	-9.15024e-05	10.335	0.000111537
10.274	0.000201356	10.312	-9.35301e-05	10.312	-1.04063e-05	10.337	0.000111219
10.276	0.000240917	10.314	-9.35273e-05	10.314	-0.000142231	10.339	0.000183406
10.278	0.000241967	10.316	-1.23459e-05	10.316	-3.46702e-05	10.341	0.000154068
10.28	0.000208457	10.318	-3.46708e-05	10.318	9.9788e-06	10.343	0.000145817
10.282	0.000250827	10.32	1.20064e-05	10.32	1.20077e-05	10.345	9.882e-05
10.284	0.000226678	10.322	2.2146e-05	10.322	-2.19589e-06	10.347	0.000138399
10.286	0.000225979	10.324	2.21397e-05	10.324	4.85377e-05	10.349	0.000160169
10.288	0.000246905	10.326	7.89642e-05	10.326	-3.26365e-05	10.351	0.000172021
10.289	0.000219442	10.328	-5.70083e-05	10.328	-7.52334e-05	10.353	0.00014254
10.291	0.0002406	10.33	-1.64109e-05	10.33	-2.24874e-05	10.355	0.000182992
10.293	0.000239023	10.332	-4.07485e-05	10.332	-4.68416e-05	10.357	0.000137966
10.295	0.000192154	10.334	3.22915e-05	10.334	-2.24922e-05	10.359	0.000134467
10.297	0.000224394	10.336	0.000101293	10.336	-8.53952e-05	10.361	0.000122
10.299	0.000241776	10.338	-1.64189e-05	10.338	-2.65427e-05	10.363	0.000159509
10.301	0.000245052	10.34	7.69424e-05	10.34	-5.29409e-05	10.365	0.000122447
10.303	0.000240642	10.342	2.87409e-05	10.342	-8.54014e-05	10.367	0.000111782
10.305	0.000203608	10.344	1.60543e-05	10.344	-6.91762e-05	10.369	0.000139587
10.306	0.000240989	10.346	-8.30139e-06	10.346	8.91226e-05	10.371	0.000138813
10.308	0.000247969	10.348	-2.0476e-05	10.348	3.63484e-05	10.373	0.000117883
10.31	0.00024851	10.35	3.43246e-05	10.35	-1.92874e-05	10.375	0.00011621
10.312	0.000204752	10.352	2.82246e-05	10.352	8.10054e-05	10.377	0.000145126
10.314	0.000206498	10.354	9.97645e-06	10.354	-8.29384e-06	10.379	0.000153089
10.316	0.000220046	10.356	1.80984e-05	10.356	-4.23318e-06	10.381	0.000141309
10.318	0.000233151	10.358	-4.23042e-06	10.358	-6.71476e-05	10.383	0.000137456
10.32	0.000170067	10.36	3.88097e-06	10.36	4.03974e-05	10.385	0.00013687
10.321	0.000230169	10.362	8.30259e-05	10.362	4.44639e-05	10.387	0.000140371
10.323	0.000217287	10.364	-4.2802e-05	10.364	-6.51132e-05	10.389	0.000118265
10.325	0.000170543	10.366	-2.04785e-05	10.366	3.83748e-05	10.391	0.000138383
10.327	0.000219634	10.368	3.87683e-06	10.368	-6.51249e-05	10.393	0.000153232
10.329	0.000252065	10.37	7.93485e-06	10.37	-5.0913e-05	10.395	0.000135415
10.331	0.000214367	10.372	4.85255e-05	10.372	5.6645e-05	10.397	0.000127947
10.333	0.000201863	10.374	-1.43832e-05	10.374	-4.48319e-05	10.399	0.000114023
10.335	0.000207576	10.376	5.66493e-05	10.376	-2.4532e-05	10.401	0.000187121
10.336	0.000215428	10.378	-4.07469e-05	10.378	7.93299e-06	10.403	0.000137995
10.338	0.000194882	10.38	-6.71233e-05	10.38	3.43235e-05	10.405	0.000163099
10.34	0.000144079	10.382	-2.99309e-05	10.382	3.83826e-05	10.407	0.000132481
10.342	0.000238704	10.384	1.19912e-05	10.384	-2.21046e-06	10.409	0.000119025
10.344	0.000241879	10.386	-4.88919e-05	10.386	7.08546e-05	10.411	0.000160039
10.346	0.000221125	10.388	2.01085e-05	10.388	-1.0314e-05	10.413	0.000164521
10.348	0.000204721	10.39	6.27489e-05	10.39	-2.84008e-05	10.415	9.89092e-05
10.35	0.000209987	10.392	-5.29394e-05	10.392	-8.29928e-06	10.417	0.000122232
10.351	0.000214428	10.394	6.06988e-05	10.394	-1.75356e-07	10.419	0.000141849
10.353	0.000201164	10.396	-3.06095e-05	10.396	3.63566e-05	10.421	9.04769e-05
10.355	0.000228728	10.398	6.07121e-05	10.398	-3.06219e-05	10.423	0.000171378
10.357	0.000225889	10.4	-0.000128022	10.4	4.24358e-05	10.425	0.000129467
10.359	0.000212319	10.402	1.60654e-05	10.402	-2.0481e-05	10.427	0.000120151
10.361	0.00024045	10.404	-8.29376e-06	10.404	5.05497e-05	10.429	9.09818e-05
10.363	0.000214015	10.406	-8.29271e-06	10.406	4.85193e-05	10.431	0.000177172
10.365	0.000183424	10.408	8.70819e-05	10.408	2.4167e-05	10.433	0.000132295
10.366	0.000222014	10.41	-0.000103681	10.41	3.8371e-05	10.435	0.000126062
10.368	0.000228549	10.412	-8.74403e-05	10.412	-3.87464e-05	10.437	0.000123361
10.37	0.000215952	10.414	-7.32232e-05	10.414	1.40268e-05	10.439	0.000164614
10.372	0.000206401	10.416	7.28853e-05	10.416	-5.70064e-05	10.441	0.000182418
10.374	0.00020786	10.418	-3.46662e-05	10.418	-0.000111796	10.443	0.000164029
10.376	0.000169753	10.42	-4.49137e-05	10.42	-9.55585e-05	10.445	0.000130795
10.378	0.000206844	10.422	-3.06159e-05	10.422	-7.7299e-05	10.447	0.000141983
10.38	0.000209638	10.424	-7.12053e-05	10.424	-2.04747e-05	10.449	0.000154772
10.381	0.000170609	10.426	-0.000115847	10.426	-3.87344e-05	10.451	0.000181085
10.383	0.000207292	10.428	-1.84507e-05	10.428	4.24408e-05	10.453	0.000115631
10.385	0.000248733	10.43	8.09909e-05	10.43	-4.08519e-05	10.455	0.000137027
10.387	0.000187202	10.432	-4.07731e-05	10.432	-4.48086e-05	10.457	0.00016052
10.389	0.000222271	10.434	2.41718e-05	10.434	2.82449e-05	10.459	0.000131358
10.391	0.000218013	10.436	5.9101e-06	10.436	-2.24952e-05	10.461	0.000197928
10.393	0.000189742	10.438	-1.43861e-05	10.438	-9.55604e-05	10.463	0.000132891
10.395	0.000194056	10.44	-1.84434e-05	10.44	-0.000164551	10.465	0.000135754
10.396	0.000203165	10.442	-8.28492e-06	10.442	7.89837e-05	10.467	0.000183447
10.398	0.000239943	10.444	8.91254e-05	10.444	-0.000113827	10.469	0.000131878
10.4	0.000184286	10.446	4.04072e-05	10.446	-8.30277e-06	10.471	0.000127435
10.402	0.000216366	10.448	4.44923e-05	10.448	2.41702e-05	10.473	0.000164401
10.404	0.000208211	10.45	-2.04622e-05	10.45	-2.04811e-05	10.475	0.000138151
10.406	0.000218619	10.452	-4.48139e-05	10.452	3.87788e-06	10.477	0.00013946
10.408	0.000192881	10.454	6.88335e-05	10.454	-1.43909e-05	10.479	0.000167334
10.41	0.000212241	10.456	2.21378e-05	10.456	-3.26556e-05	10.481	0.000134646
10.412	0.000182822	10.458	-3.46855e-05	10.458	2.01079e-05	10.483	0.000142783
10.413	0.000168703	10.46	7.76162e-05	10.46	-3.8748e-05	10.485	0.000136717
10.415	0.00019059	10.462	3.22844e-05	10.462	-4.88809e-05	10.487	0.000107389
10.417	0.000170358	10.464	2.01148e-05	10.464	-1.23633e-05	10.489	0.000177802
10.419	0.000194182	10.466	2.01153e-05	10.466	-3.46811e-05	10.491	0.000164855
10.421	0.000215033	10.468	-2.25042e-05	10.468	-1.03174e-05	10.493	9.46753e-05
10.423	0.00018882	10.47	-2.20753e-06	10.47	-2.20879e-06	10.495	0.000128145
10.425	0.000187773	10.472	2.01237e-05	10.472	-8.54085e-05	10.497	0.000147838
10.427	0.000194577	10.474	6.2735e-05	10.474	1.80957e-05	10.499	9.79488e-05
10.428	0.000193835	10.476	7.94654e-06	10.476	-3.87264e-05	10.501	0.000128349
10.43	0.00019028	10.478	6.88199e-05	10.478	6.073e-05	10.503	0.000167477
10.432	0.000185331	10.48	-6.10583e-05	10.48	-6.50937e-05	10.505	0.000156896
10.434	0.000188822	10.482	-1.23597e-05	10.482	-7.11963e-05	10.507	0.000139511
10.436	0.000189171	10.484	-1.43903e-05	10.484	-3.87329e-05	10.509	0.0001127
10.438	0.000177651	10.486	0.000127677	10.486	-6.2514e-06	10.511	0.000129634
10.44	0.000224679	10.488	-2.04784e-05	10.488	-3.66925e-05	10.513	0.000128787
10.442	0.000182917	10.49	8.10098e-05	10.49	-1.63973e-05	10.515	0.000128302
10.443	0.000159913	10.492	-8.13475e-05	10.492	7.49199e-05	10.517	0.00013888
10.445	0.000192629	10.494	1.85544e-06	10.494	1.40326e-05	10.519	0.000131571
10.447	0.000138495	10.496	-3.05998e-05	10.496	7.89786e-05	10.521	0.000126436
10.449	0.000201387	10.498	-1.03224e-05	10.498	1.60547e-05	10.523	0.00016558
10.451	0.000185679	10.5	2.62081e-05	10.5	-2.8583e-05	10.525	0.000123883
10.453	0.000184632	10.502	-5.34432e-06	10.502	5.25968e-05	10.527	0.000131521
10.455	0.000180604	10.504	-4.88898e-05	10.504	-4.48225e-05	10.529	0.000176801
10.457	0.000186632	10.506	1.19915e-05	10.506	-3.46831e-05	10.531	0.000153903
10.458	0.000158042	10.508	-3.46661e-05	10.508	5.90288e-06	10.533	0.00012978
10.46	0.000174256	10.51	-2.04549e-05	10.51	-9.15005e-05	10.535	0.000139358
10.462	0.000199008	10.512	5.25978e-05	10.512	-6.91776e-05	10.537	0.000115876
10.464	0.000148839	10.514	2.4198e-05	10.514	-5.49825e-05	10.539	0.00010836
10.466	0.000229867	10.516	-4.27816e-05	10.516	-1.03304e-05	10.541	0.000115436
10.468	0.000201728	10.518	-3.46778e-05	10.518	3.88174e-06	10.543	0.000160191
10.47	0.000216015	10.52	-4.68553e-05	10.52	2.61953e-05	10.545	0.000105835
10.472	0.000174733	10.522	4.64966e-05	10.522	-4.07717e-05	10.547	0.00013206
10.473	0.000178697	10.524	-4.68524e-05	10.524	-5.49767e-05	10.549	0.000156664
10.475	0.000228965	10.526	-5.70052e-05	10.526	-3.6716e-05	10.551	0.000149117
10.477	0.000167338	10.528	-1.2338e-05	10.528	-1.23609e-05	10.553	0.000140652
10.479	0.000205193	10.53	8.30291e-05	10.53	-3.8745e-05	10.555	0.000147564
10.481	0.000192247	10.532	5.05598e-05	10.532	-1.03354e-05	10.557	0.000129539
10.483	0.000172511	10.534	5.86889e-05	10.534	6.47567e-05	10.559	0.000132319
10.485	0.000167815	10.536	8.10226e-05	10.536	-6.10713e-05	10.561	0.000124105
10.487	0.000184238	10.538	0.000107404	10.538	-4.27967e-05	10.563	0.000175894
10.488	0.000198055	10.54	3.88344e-06	10.54	-1.80144e-07	10.565	0.000182719
10.49	0.000205067	10.542	-1.03221e-05	10.542	4.85278e-05	10.567	0.000136219
10.492	0.000188883	10.544	5.86681e-05	10.544	-3.062e-05	10.569	0.000180309
10.494	0.000178001	10.546	-3.46874e-05	10.546	-4.0268e-05	10.571	0.000143088
10.496	0.000216587	10.548	1.60493e-05	10.548	4.64936e-05	10.573	0.000124595
10.498	0.000188696	10.55	-1.64237e-05	10.55	7.28772e-05	10.575	0.00011714
10.5	0.000161626	10.552	-2.85944e-05	10.552	-3.26468e-05	10.577	0.000151853
10.502	0.000155914	10.554	-1.23483e-05	10.554	1.60545e-05	10.579	0.000140869
10.504	0.000192247	10.556	-8.74347e-05	10.556	5.05582e-05	10.581	0.00015572
10.505	0.000196151	10.558	-0.000123968	10.558	1.6051e-05	10.583	0.000124369
10.507	0.000160547	10.56	-3.46717e-05	10.56	1.60548e-05	10.585	0.000186899
10.509	0.000175494	10.562	-4.27792e-05	10.562	-1.23566e-05	10.587	0.000149085
10.511	0.000202845	10.564	-8.28325e-06	10.564	-3.26446e-05	10.589	0.000152075
10.513	0.000174318	10.566	2.21519e-05	10.566	8.09934e-05	10.591	0.00015036
10.515	0.000182348	10.568	3.83808e-05	10.568	-1.43891e-05	10.593	0.000149716
10.517	0.000219569	10.57	2.21399e-05	10.57	-6.10702e-05	10.595	0.000152451
10.519	0.000187265	10.572	-4.68598e-05	10.572	7.93181e-06	10.597	0.000135106
10.52	0.000200847	10.574	4.2434e-05	10.574	2.82224e-05	10.599	0.000167007
10.522	0.000217699	10.576	-4.07773e-05	10.576	-5.70095e-05	10.601	0.000138744
10.524	0.000173397	10.578	4.44665e-05	10.578	1.19925e-05	10.603	0.000146093
10.526	0.000184094	10.58	1.80916e-05	10.58	2.41789e-05	10.605	0.000165297
10.528	0.000195391	10.582	-4.71059e-05	10.582	-8.29202e-06	10.607	0.000157674
10.53	0.000222881	10.584	-2.85924e-05	10.584	3.83904e-05	10.609	0.000153458
10.532	0.000200183	10.586	7.69425e-05	10.586	-1.4383e-05	10.611	0.000188273
10.534	0.00018111	10.588	8.30473e-05	10.588	-4.84646e-05	10.613	0.000152797
10.535	0.000162008	10.59	7.69599e-05	10.59	7.92954e-06	10.615	0.000167351
10.537	0.000172194	10.592	-5.90132e-05	10.592	-5.69957e-05	10.617	0.00021154
10.539	0.000160198	10.594	3.63617e-05	10.594	2.82297e-05	10.619	0.000151001
10.541	0.000186186	10.596	-4.88653e-05	10.596	-8.54127e-05	10.621	0.000148638
10.543	0.000204053	10.598	-3.46689e-05	10.598	1.40359e-05	10.623	0.00016818
10.545	0.000175241	10.6	4.44696e-05	10.6	-5.29407e-05	10.625	0.000179698
10.547	0.000185902	10.602	-1.84431e-05	10.602	4.04118e-05	10.627	0.000174132
10.549	0.000188662	10.604	5.25845e-05	10.604	1.8554e-06	10.629	0.000152438
10.55	0.00015785	10.606	-4.23265e-06	10.606	9.98132e-06	10.631	0.000176144
10.552	0.000179713	10.608	2.21455e-05	10.608	-4.07523e-05	10.633	0.000146043
10.554	0.0001813	10.61	-6.51102e-05	10.61	-8.33608e-05	10.635	0.000169067
10.556	0.000205893	10.612	-0.000101643	10.612	4.24484e-05	10.637	0.000155729
10.558	0.000179302	10.614	-2.85872e-05	10.614	-4.07592e-05	10.639	0.000174321
10.56	0.000150395	10.616	2.21388e-05	10.616	-7.72813e-05	10.641	0.000134975
10.562	0.000154963	10.618	2.41748e-05	10.618	-5.69789e-05	10.643	0.000162294
10.564	0.000160167	10.62	3.2292e-05	10.62	-1.03142e-05	10.645	0.000203844
10.565	0.000163467	10.622	1.91795e-05	10.622	1.6075e-05	10.647	0.000167126
10.567	0.000166925	10.624	-7.52734e-05	10.624	5.92102e-06	10.649	0.000140916
10.569	0.000168894	10.626	3.63445e-05	10.626	-0.000108743	10.651	0.000170166
10.571	0.000175621	10.628	-3.46808e-05	10.628	2.41778e-05	10.653	0.000153216
10.573	0.000201069	10.63	-4.68641e-05	10.63	6.67945e-05	10.655	0.000124757
10.575	0.000167245	10.632	-2.25078e-05	10.632	-1.23524e-05	10.657	0.000108846
10.577	0.000144111	10.634	9.92647e-05	10.634	4.04254e-05	10.659	0.000105739
10.579	0.000181681	10.636	-2.04679e-05	10.636	1.20142e-05	10.661	0.000146774
10.58	0.00018733	10.638	3.87066e-06	10.638	-4.23456e-06	10.663	0.000124033
10.582	0.000181427	10.64	-2.04635e-05	10.64	-1.64006e-05	10.665	0.000158461
10.584	0.000165371	10.642	-6.24381e-06	10.642	4.85416e-05	10.667	0.000144171
10.586	0.00018479	10.644	1.87561e-06	10.644	7.8982e-05	10.669	0.000166802
10.588	0.000147856	10.646	-4.68348e-05	10.646	1.20046e-05	10.671	0.000150667
10.59	0.000177397	10.648	5.91038e-06	10.648	-8.94554e-05	10.673	0.000140005
10.592	0.000191074	10.65	7.49168e-05	10.65	1.20087e-05	10.675	0.000152727
10.594	0.000151059	10.652	2.41733e-05	10.652	6.47911e-05	10.677	0.000164543
10.595	0.000155154	10.654	5.90633e-06	10.654	7.9489e-06	10.679	0.000208028
10.597	0.000178729	10.656	1.80772e-05	10.656	-7.32129e-05	10.681	0.000167862
10.599	0.000132623	10.658	-2.8597e-05	10.658	4.04221e-05	10.683	0.000109737
10.601	0.000186634	10.66	6.47531e-05	10.66	4.65125e-05	10.685	0.0001795
10.603	0.000171846	10.662	-2.21184e-06	10.662	5.25904e-05	10.687	0.000125123
10.605	0.000169686	10.664	7.69366e-05	10.664	-8.33759e-05	10.689	0.000184312
10.607	0.000165972	10.666	-7.72936e-05	10.666	7.8976e-05	10.691	0.000134135
10.609	0.000166642	10.668	-4.07649e-05	10.668	-2.29258e-05	10.693	0.000124258
10.611	0.00014627	10.67	-9.9599e-05	10.67	0.000117549	10.695	0.00015486
10.612	0.000191262	10.672	2.41738e-05	10.672	6.88333e-05	10.697	0.000170346
10.614	0.000142938	10.674	-1.64159e-05	10.674	2.41745e-05	10.699	0.000180172
10.616	0.000181396	10.676	7.94617e-06	10.676	-6.27266e-06	10.701	0.000192564
10.618	0.000208433	10.678	-2.85966e-05	10.678	6.2728e-05	10.703	0.000120538
10.62	0.000141414	10.68	-5.49777e-05	10.68	-2.45256e-05	10.705	0.000196612
10.622	0.000194881	10.682	-7.93336e-05	10.682	1.84603e-06	10.707	0.00012918
10.624	0.00017527	10.684	9.31717e-05	10.684	-2.04815e-05	10.709	0.000184843
10.626	0.000142935	10.686	-7.12176e-05	10.686	-2.04816e-05	10.711	0.000158466
10.627	0.000167011	10.688	-5.90328e-05	10.688	-4.24706e-06	10.713	0.000182224
10.629	0.000190727	10.69	2.2149e-05	10.69	7.93197e-06	10.715	0.00015158
10.631	0.000185295	10.692	2.41689e-05	10.692	7.2878e-05	10.717	0.000160616
10.633	0.000160771	10.694	7.93907e-06	10.694	2.82239e-05	10.719	0.000170296
10.635	0.00018184	10.696	2.62257e-05	10.696	-5.49706e-05	10.721	0.000136894
10.637	0.000187173	10.698	-1.23549e-05	10.698	2.01136e-05	10.723	0.00017978
10.639	0.000156485	10.7	1.20235e-05	10.7	5.86909e-05	10.725	0.00016607
10.641	0.000169139	10.702	-7.28064e-05	10.702	-6.30935e-05	10.727	0.000131268
10.642	0.000163879	10.704	5.66386e-05	10.704	-2.20956e-06	10.729	0.000131152
10.644	0.000166068	10.706	-2.65666e-05	10.706	-5.0901e-05	10.731	0.000145571
10.646	0.00016664	10.708	1.80757e-05	10.708	-1.03086e-05	10.733	0.000159086
10.648	0.000159756	10.71	-9.55542e-05	10.71	1.60637e-05	10.735	0.000199159
10.65	0.000159943	10.712	-8.94728e-05	10.712	3.8985e-06	10.737	0.000230351
10.652	0.000169338	10.714	1.84351e-06	10.714	-1.0325e-05	10.739	0.000240688
10.654	0.000154711	10.716	5.25884e-05	10.716	1.86129e-06	10.741	0.000278576
10.656	0.000171527	10.718	-8.54103e-05	10.718	7.49182e-05	10.743	0.000274537
10.657	0.000188824	10.72	-4.07597e-05	10.72	-5.09084e-05	10.745	0.000345573
10.659	0.000147347	10.722	-3.67013e-05	10.722	-2.2504e-05	10.747	0.000307845
10.661	0.000155567	10.724	-8.28301e-06	10.724	0.000125647	10.749	0.000263496
10.663	0.000160103	10.726	-2.85701e-05	10.726	-4.68464e-05	10.751	0.000237566
10.665	0.00015785	10.728	2.82411e-05	10.728	-6.30931e-05	10.753	0.00017952
10.667	0.000179396	10.73	-2.45197e-05	10.73	1.19929e-05	10.755	0.00015603
10.669	0.000136939	10.732	1.19916e-05	10.732	-4.24458e-06	10.757	0.000172777
10.671	0.000193931	10.734	1.80908e-05	10.734	-6.26856e-06	10.759	0.00013571
10.672	0.000143951	10.736	2.01133e-05	10.736	1.60549e-05	10.761	0.00021064
10.674	0.000149536	10.738	-3.06188e-05	10.738	-3.46791e-05	10.763	0.000266799
10.676	0.000161403	10.74	-3.87407e-05	10.74	-5.69982e-05	10.765	0.000309318
10.678	0.000168892	10.742	2.82394e-05	10.742	-5.08865e-05	10.767	0.000318051
10.68	0.000154235	10.744	-2.04688e-05	10.744	-5.90123e-05	10.769	0.000377333
10.682	0.000151217	10.746	1.80828e-05	10.746	-4.68498e-05	10.771	0.000363983
10.684	0.000156167	10.748	-1.64211e-05	10.748	-2.19633e-06	10.773	0.000311677
10.686	0.000129926	10.75	-1.70243e-07	10.75	5.07426e-05	10.775	0.000278239
10.687	0.000186508	10.752	1.20016e-05	10.752	5.91156e-06	10.777	0.000235903
10.689	0.000192184	10.754	3.89805e-06	10.754	-2.85855e-05	10.779	0.000213665
10.691	0.000169083	10.756	-2.45126e-05	10.756	6.67895e-05	10.781	0.000138178
10.693	0.000139924	10.758	-6.71277e-05	10.758	-8.74347e-05	10.783	0.000151564
10.695	0.000151379	10.76	6.07045e-05	10.76	-1.87125e-07	10.785	0.000133961
10.697	0.000184123	10.762	-3.06201e-05	10.762	-5.09214e-05	10.787	0.000124621
10.699	0.000157345	10.764	-6.71495e-05	10.764	-1.43884e-05	10.789	0.000151523
10.701	0.000162896	10.766	6.67893e-05	10.766	3.43285e-05	10.791	0.000123634
10.702	0.000143953	10.768	-3.26557e-05	10.768	-3.66999e-05	10.793	0.000123048
10.704	0.000167148	10.77	2.01065e-05	10.77	3.43259e-05	10.795	0.000127219
10.706	0.000198023	10.772	4.24336e-05	10.772	5.92499e-06	10.797	0.000117598
10.708	0.000213056	10.774	6.88316e-05	10.774	-4.6848e-05	10.799	0.000163008
10.71	0.000175716	10.776	-8.94635e-05	10.776	-1.76614e-07	10.801	0.000120439
10.712	0.000159564	10.778	-5.29441e-05	10.778	-2.25084e-05	10.803	0.000156569
10.714	0.000152646	10.78	-4.27799e-05	10.78	7.28773e-05	10.805	0.000127053
10.716	0.000125105	10.782	-5.29226e-05	10.782	-5.29453e-05	10.807	0.000146534
10.718	0.000143255	10.784	2.01123e-05	10.784	-1.43946e-05	10.809	0.000184971
10.719	0.000108193	10.786	-4.68518e-05	10.786	9.92674e-05	10.811	0.000118338
10.721	0.000166766	10.788	-2.04721e-05	10.788	6.67892e-05	10.813	0.000186049
10.723	0.00021208	10.79	3.83778e-05	10.79	2.01134e-05	10.815	8.81189e-05
10.725	0.000142398	10.792	-0.000101654	10.792	1.80766e-05	10.817	0.000158674
10.727	0.000135353	10.794	9.95774e-06	10.794	-3.87439e-05	10.819	0.000162891
10.729	0.000163276	10.796	-1.8469e-07	10.796	-6.30905e-05	10.821	0.000142672
10.731	0.000123646	10.798	5.0552e-05	10.798	-4.88694e-05	10.823	0.000164586
10.733	0.000191549	10.8	5.46225e-05	10.8	-1.43759e-05	10.825	0.000157549
10.734	0.000126975	10.802	-5.70049e-05	10.802	-2.65524e-05	10.827	0.000107082
10.736	0.000167337	10.804	-4.68619e-05	10.804	-1.84335e-05	10.829	0.000134872
10.738	0.000198529	10.806	-1.43848e-05	10.806	2.62245e-05	10.831	0.000156432
10.74	0.000177365	10.808	6.07058e-05	10.808	5.25996e-05	10.833	0.000199554
10.742	0.00015449	10.81	-8.29275e-06	10.81	-6.91777e-05	10.835	0.000112534
10.744	0.000148142	10.812	3.63539e-05	10.812	-1.6415e-05	10.837	0.000140424
10.746	0.000162992	10.814	9.99122e-06	10.814	-3.67152e-05	10.839	0.000102223
10.748	0.000179809	10.816	-3.06037e-05	10.816	-4.0776e-05	10.841	0.0001422
10.749	0.00012057	10.818	4.44893e-05	10.818	2.82288e-05	10.843	0.000138374
10.751	0.000140749	10.82	0.000107409	10.82	-5.09143e-05	10.845	0.000186629
10.753	0.000138177	10.822	-6.40152e-05	10.822	5.66362e-05	10.847	0.000107953
10.755	0.000181268	10.824	-1.03326e-05	10.824	-2.25044e-05	10.849	0.000146096
10.757	0.000175527	10.826	-2.21399e-06	10.826	6.07029e-05	10.851	0.000139436
10.759	0.000164072	10.828	-3.87419e-05	10.828	5.46225e-05	10.853	0.000138406
10.761	0.000149698	10.83	-9.15059e-05	10.83	-4.88778e-05	10.855	0.000123425
10.763	0.000152841	10.832	-3.26569e-05	10.832	9.96719e-06	10.857	9.35954e-05
10.764	0.000160644	10.834	1.40238e-05	10.834	4.44669e-05	10.859	0.000184736
10.766	0.000176097	10.836	-4.07549e-05	10.836	-1.84392e-05	10.861	0.000164316
10.768	0.000119803	10.838	1.8485e-06	10.838	3.43396e-05	10.863	0.000142544
10.77	0.000177842	10.84	-1.03159e-05	10.84	-1.23324e-05	10.865	0.00016549
10.772	0.000183459	10.842	1.81026e-05	10.842	-3.66996e-05	10.867	0.000113913
10.774	0.000193423	10.844	5.92552e-06	10.844	-6.71353e-05	10.869	0.000164712
10.776	0.000124408	10.846	-2.65533e-05	10.846	-8.54043e-05	10.871	0.000176872
10.778	0.000174447	10.848	2.82361e-05	10.848	-4.22941e-06	10.873	0.000130369
10.779	0.000106892	10.85	-4.23042e-06	10.85	2.21455e-05	10.875	0.000129608
10.781	0.000107145	10.852	4.24446e-05	10.852	-2.25034e-05	10.877	0.00017791
10.783	0.000167561	10.854	3.63444e-05	10.854	-3.06185e-05	10.879	0.0001495
10.785	0.000161944	10.856	-7.32442e-05	10.856	-6.91818e-05	10.881	0.000101158
10.787	0.00017064	10.858	-2.85977e-05	10.858	3.87281e-06	10.883	0.000141342
10.789	0.000148776	10.86	3.87204e-06	10.86	-4.88931e-05	10.885	0.000120456
10.791	0.000165974	10.862	-1.88628e-05	10.862	-3.67109e-05	10.887	0.000169845
10.793	0.000168641	10.864	-4.48128e-05	10.864	-4.88907e-05	10.889	0.000120334
10.794	0.000122377	10.866	7.49102e-05	10.866	-2.2504e-05	10.891	0.000134919
10.796	0.000133196	10.868	-2.18911e-06	10.868	1.40434e-05	10.893	0.000108094
10.798	0.00014716	10.87	-3.06081e-05	10.87	-2.98602e-05	10.895	0.000166859
10.8	0.000201516	10.872	3.23252e-05	10.872	-4.48362e-05	10.897	0.000162825
10.802	0.000116695	10.874	-3.46674e-05	10.874	4.2435e-05	10.899	0.000183164
10.804	0.000168734	10.876	-6.51151e-05	10.876	-4.07564e-05	10.901	0.0001273
10.806	0.000173304	10.878	1.84651e-06	10.878	-1.43862e-05	10.903	0.000166638
10.808	0.000132878	10.88	-2.45405e-05	10.88	-8.28991e-06	10.905	0.000154678
10.81	0.000158233	10.882	5.46089e-05	10.882	3.88056e-06	10.907	0.000114838
10.811	0.000168862	10.884	2.21447e-05	10.884	-1.23547e-05	10.909	0.000135112
10.813	0.000194468	10.886	-2.04799e-05	10.886	-6.91718e-05	10.911	0.000145427
10.815	0.000164803	10.888	5.90466e-06	10.888	-4.22316e-06	10.913	0.000135192
10.817	0.000182285	10.89	5.05593e-05	10.89	8.1013e-05	10.915	0.000178763
10.819	0.000140938	10.892	-1.23442e-05	10.892	3.43422e-05	10.917	0.000122465
10.821	0.00016534	10.894	1.19959e-05	10.894	-2.45214e-05	10.919	0.000155815
10.823	0.000151855	10.896	1.20143e-05	10.896	-5.49672e-05	10.921	0.00013892
10.825	0.000167083	10.898	1.40306e-05	10.898	-7.52552e-05	10.923	0.000166477
10.826	0.000173527	10.9	-2.85946e-05	10.9	-6.10506e-05	10.925	0.000162467
10.828	0.000194617	10.902	-3.29874e-05	10.902	-6.71556e-05	10.927	0.000159271
10.83	0.000164324	10.904	4.64905e-05	10.904	0.000129716	10.929	0.00015198
10.832	0.000136622	10.906	-0.000134108	10.906	5.86789e-05	10.931	0.000115903
10.834	0.000119075	10.908	-1.84521e-05	10.908	-6.51207e-05	10.933	0.000152323
10.836	0.000132211	10.91	-6.71393e-05	10.91	4.61555e-05	10.935	0.000150691
10.838	0.000169496	10.912	4.85413e-05	10.912	-3.67131e-05	10.937	0.000151117
10.84	0.000157346	10.914	5.05774e-05	10.914	-5.29403e-05	10.939	0.000158749
10.841	0.000128529	10.916	-2.65477e-05	10.916	-1.84486e-05	10.941	0.000160443
10.843	0.000153855	10.918	4.65119e-05	10.918	9.31685e-05	10.943	0.000136857
10.845	0.000122281	10.92	-1.03124e-05	10.92	-2.85944e-05	10.945	0.000128223
10.847	0.000167053	10.922	7.08543e-05	10.922	2.21386e-05	10.947	0.000103241
10.849	0.000145603	10.924	6.27348e-05	10.924	2.21393e-05	10.949	0.000139296
10.851	0.000141002	10.926	6.27322e-05	10.926	-3.87384e-05	10.951	0.000156811
10.853	0.000131799	10.928	-8.30192e-06	10.928	-4.24442e-06	10.953	0.000163503
10.855	0.00016699	10.93	3.83719e-05	10.93	-8.74501e-05	10.955	0.000153519
10.856	0.000176288	10.932	-6.27149e-06	10.932	-1.84458e-05	10.957	0.000152755
10.858	0.000167686	10.934	9.96886e-06	10.934	4.44594e-05	10.959	0.000136894
10.86	9.71816e-05	10.936	2.61997e-05	10.936	7.49013e-05	10.961	9.5253e-05
10.862	0.00014779	10.938	2.41841e-05	10.938	4.65111e-05	10.963	0.000175136
10.864	0.000132723	10.94	7.93924e-06	10.94	-8.30366e-06	10.965	0.000138641
10.866	0.000155248	10.942	-4.226e-06	10.942	-2.45262e-05	10.967	0.00015961
10.868	0.000155725	10.944	1.2166e-05	10.944	5.86706e-05	10.969	0.000161673
10.87	0.000137796	10.946	-8.13546e-05	10.946	1.84428e-06	10.971	0.000123004
10.871	0.000162832	10.948	-1.84387e-05	10.948	-3.46818e-05	10.973	0.000144805
10.873	0.000129803	10.95	2.21377e-05	10.95	-2.03086e-06	10.975	0.000142433
10.875	0.00017394	10.952	1.84217e-06	10.952	-4.68595e-05	10.977	0.000161677
10.877	0.000168193	10.954	4.64945e-05	10.954	5.25835e-05	10.979	0.000165064
10.879	0.000136465	10.956	-7.93293e-05	10.956	3.02533e-05	10.981	0.00017155
10.881	0.000141859	10.958	-3.87428e-05	10.958	-5.49826e-05	10.983	0.0001512
10.883	0.000129324	10.96	-1.43908e-05	10.96	-2.25076e-05	10.985	0.000128047
10.885	0.000144844	10.962	4.6493e-05	10.962	3.63449e-05	10.987	0.00012714
10.886	0.000153313	10.964	1.80793e-05	10.964	7.93591e-06	10.989	0.000149954
10.888	0.000133957	10.966	3.63552e-05	10.966	8.30249e-05	10.991	0.000141609
10.89	0.000174351	10.968	-5.49782e-05	10.968	-1.23638e-05	10.993	0.000183737
10.892	0.000151092	10.97	-1.87166e-07	10.97	-3.26475e-05	10.995	0.000124419
10.894	0.000136843	10.972	2.01053e-05	10.972	-3.67156e-05	10.997	0.000172756
10.896	0.000159469	10.974	4.24275e-05	10.974	5.90759e-06	10.999	0.000153849
10.898	0.000160706	10.976	-1.84491e-05	10.976	5.46098e-05	11.001	0.000109844
10.9	0.000127451	10.978	-2.21358e-06	10.978	-2.85949e-05	11.003	0.000154597
10.902	0.000159785	10.98	-0.000128017	10.98	-3.87426e-05	11.005	0.000135193
10.903	0.000117964	10.982	-1.64197e-05	10.982	2.01125e-05	11.007	0.000190373
10.905	0.000180188	10.984	-9.74151e-05	10.984	-5.09166e-05	11.009	9.27018e-05
10.907	0.000133893	10.986	4.85368e-05	10.986	-3.87407e-05	11.011	0.000152302
10.909	0.000146014	10.988	5.91643e-06	10.988	-4.24604e-06	11.013	0.000147419
10.911	0.000148839	10.99	0.000115516	10.99	7.28774e-05	11.015	0.000133525
10.913	0.000157597	10.992	-8.2824e-06	10.992	-5.43113e-06	11.017	0.000247436
10.915	0.000158865	10.994	-1.23314e-05	10.994	3.83721e-05	11.019	0.0223832
10.917	0.000149789	10.996	1.60736e-05	10.996	-0.000126004	11.021	0.0944144
10.918	0.000125865	10.998	4.24368e-05	10.998	-1.64148e-05	11.023	0.210612
10.92	0.000189582	11	3.0276e-05	11	-9.55666e-05	11.025	0.338484
10.922	0.000183838	11.002	-3.87326e-05	11.002	-2.65677e-05	11.027	0.400038
10.924	0.000180348	11.004	5.86807e-05	11.004	-8.1361e-05	11.029	0.444346
10.926	0.000132626	11.006	6.07069e-05	11.006	-4.24519e-06	11.031	0.442607
10.928	0.00017927	11.008	5.66461e-05	11.008	1.84485e-06	11.033	0.408093
10.93	0.000106828	11.01	-3.66871e-05	11.01	2.82487e-05	11.035	0.402154
10.932	0.000140716	11.012	-0.000123957	11.012	-1.43769e-05	11.037	0.369213
10.933	0.00015985	11.014	4.85457e-05	11.014	2.41874e-05	11.039	0.270228
10.935	0.000146143	11.016	5.91935e-06	11.016	-3.06108e-05	11.041	0.136402
10.937	0.000141764	11.018	-5.49622e-05	11.018	5.66442e-05	11.043	0.0428456
10.939	0.000111649	11.02	1.4038e-05	11.02	0.000111465	11.045	0.00152158
10.941	0.000151981	11.022	-5.70083e-05	11.022	5.6641e-05	11.047	0.000130885
10.943	0.000143444	11.024	-1.84507e-05	11.024	-1.03297e-05	11.049	0.000144118
10.945	0.000126245	11.026	-1.84364e-05	11.026	5.86704e-05	11.051	0.000157705
10.947	0.000127551	11.028	2.82354e-05	11.028	2.21396e-05	11.053	0.000143726
10.948	0.000143223	11.03	-6.71534e-05	11.03	0.0441088	11.055	0.000187192
10.95	0.00017067	11.032	0.00028202	11.032	0.21783	11.057	0.000261207
10.952	0.000128532	11.034	0.000131736	11.034	0.454529	11.059	0.000294047
10.954	0.00016918	11.036	0.000263668	11.036	0.529757	11.061	0.000400737
10.956	0.000142555	11.038	0.000194655	11.038	0.524058	11.063	0.000474645
10.958	0.000108793	11.04	0.000212928	11.04	0.534858	11.065	0.000535592
10.96	0.000150681	11.042	0.000267738	11.042	0.498266	11.067	0.0005197
10.962	0.000128816	11.044	0.000212933	11.044	0.44337	11.069	0.000354977
10.963	0.000177016	11.046	0.000117534	11.046	0.413798	11.071	0.000221564
10.965	8.79177e-05	11.048	0.000166259	11.048	0.404632	11.073	0.000166816
10.967	0.000120852	11.05	7.89825e-05	11.05	0.219358	11.075	0.000164642
10.969	0.000148806	11.052	2.41881e-05	11.052	0.0396254	11.077	0.000143809
10.971	0.000131989	11.054	-9.55567e-05	11.054	0.000267814	11.079	0.000110814
10.973	0.000158708	11.056	4.85333e-05	11.056	6.2746e-05	11.081	0.000158045
10.975	0.000149442	11.058	-2.21309e-06	11.058	-2.04689e-05	11.083	0.000135244
10.977	0.000167343	11.06	4.64918e-05	11.06	-6.10526e-05	11.085	0.000143732
10.978	0.000148997	11.062	7.28813e-05	11.062	-2.04551e-05	11.087	0.000137992
10.98	0.000133959	11.064	-2.65641e-05	11.064	-3.66807e-05	11.089	0.000143004
10.982	0.000126818	11.066	-2.4541e-05	11.066	4.85419e-05	11.091	0.000115377
10.984	0.000192693	11.068	-2.21658e-06	11.068	1.80978e-05	11.093	0.000180632
10.986	0.000184569	11.07	-6.26783e-06	11.07	4.85414e-05	11.095	0.000101292
10.988	0.00015011	11.072	1.80841e-05	11.072	7.89833e-05	11.097	7.96634e-05
10.99	0.000173939	11.074	-4.27945e-05	11.074	-2.19767e-06	11.099	0.000147163
10.992	0.000111587	11.076	-0.000109761	11.076	-1.63994e-05	11.101	0.000151355
10.993	0.000177461	11.078	-2.19049e-06	11.078	-7.11905e-05
10.995	0.000155947	11.08	-2.85791e-05	11.08	9.98412e-06
10.997	0.000147982	11.082	3.02793e-05	11.082	-7.72781e-05
10.999	0.00013453	11.084	3.83939e-05	11.084	-6.38418e-05
11.001	0.000128245	11.086	-7.1199e-05	11.086	-2.859e-05
11.003	0.000162738	11.088	-6.3088e-05	11.088	-1.76979e-07
11.005	0.000146458	11.09	0.000139864	11.09	-2.04708e-05
11.007	0.000113904	11.092	3.02675e-05	11.092	-1.84519e-05
11.009	0.000168734	11.094	-1.43892e-05	11.094	-0.000113822
11.01	0.000171209	11.096	7.08484e-05	11.096	5.90142e-06
11.012	0.000137511	11.098	-0.000115854	11.098	-2.85959e-05
11.014	0.000134338	11.1	1.40261e-05	11.1	-8.30022e-06
11.016	0.000153505
11.018	0.00014211
11.02	0.000111365
11.022	0.000144619
11.024	0.000153538
11.025	0.000142524
11.027	0.000150426
11.029	0.000139066
11.031	0.000149821
11.033	0.00139381
11.035	0.0127419
11.037	0.0510743
11.039	0.111709
11.04	0.161027
11.042	0.204553
11.044	0.230287
11.046	0.236595
11.048	0.235807
11.05	0.237153
11.052	0.2302
11.054	0.203688
11.055	0.150591
11.057	0.0838795
11.059	0.0367828
11.061	0.00996137
11.063	0.00122957
11.065	0.00022265
11.067	0.000156674
11.069	0.000154456
11.07	0.000148047
11.072	0.000156328
11.074	0.000135891
11.076	0.000139954
11.078	0.000139732
11.08	0.000115204
11.082	0.000148428
11.084	0.000162931
11.085	0.00014227
11.087	0.000131706
11.089	0.000125456
11.091	0.000113588
11.093	0.00014884
11.095	0.000140206
11.097	0.000155536
11.099	0.000144682
11.1	0.000138779
11.102	0.000183525
11.104	9.90231e-05
11.106	0.000152456
11.108	0.000153599
11.11	0.000123234

## Sheet: Table S7
Table S7. Intensity of 40Ar2+ and 24Mg beams when a 100 ppb Mg solution is analysed on a Neoma MS/MS MC-ICP mass spectrometer with varying pre-cell mass filter B-fields.
B-Field	0.2		0.25		0.3		0.35		0.4
V	Intensity (V)	2SE	Intensity (V)	2SE	Intensity (V)	2SE	Intensity (V)	2SE	Intensity (V)	2SE
40Ar2+	3.03355	0.0188667	1.35431	0.00714457	0.322715	0.000654017	0.0784065	8.75641e-05	0.0259958	4.79562e-05
24Mg	5.19747	0.0399184	7.27207	0.0454151	7.48223	0.0676764	6.91742	0.0387207	6.68416	0.0335076
23.85	0.000214207		23.85		-5.9903e-05		23.85		0.00019386
23.8515	-9.03806e-05		23.8515		0.000173544		23.8515		-4.97602e-05
23.853	-0.00024261		23.853		-0.000201991		23.853		-0.000130941
23.8545	0.000183692		23.8545		1.11688e-05		23.8545		-0.000171564
23.856	0.000173549		23.856		0.000275076		23.856		6.1871e-05
23.8575	-0.000110648		23.8575		0.000122791		23.8575		-0.000171576
23.859	0.000153293		23.859		1.00326e-06		23.859		8.22001e-05
23.8605	7.20271e-05		23.8605		0.000102479		23.8605		3.14189e-05
23.862	3.14427e-05		23.862		-8.02281e-05		23.862		-0.00013098
23.8635	-0.000364379		23.8635		-9.03838e-05		23.8635		-0.00014113
23.865	-4.9784e-05		23.865		-0.000333944		23.865		8.21847e-05
23.8665	-0.000212125		23.8665		-0.000273056		23.8665		-9.03765e-05
23.868	0.000132938		23.868		-0.000151272		23.868		0.000173544
23.8695	-0.000303433		23.8695		-9.17907e-06		23.8695		-4.97748e-05
23.871	-0.000120832		23.871		0.000234483		23.871		0.000132931
23.8725	0.000234474		23.8725		9.68759e-07		23.8725		0.000102491
23.874	0.000153238		23.874		0.000102487		23.874		-0.000120823
23.8755	-0.00040497		23.8755		9.72412e-07		23.8755		-0.000120789
23.877	3.14384e-05		23.877		3.14474e-05		23.877		4.15958e-05
23.8785	0.000214194		23.8785		-0.000404963		23.8785		-9.17684e-06
23.88	-0.000283201		23.88		-0.000191867		23.88		0.000173544
23.8815	9.97987e-07		23.8815		1.11267e-05		23.8815		-0.000354231
23.883	-9.1809e-06		23.883		6.19927e-05		23.883		0.000112628
23.8845	-3.95495e-05		23.8845		-0.000100515		23.8845		0.000325842
23.886	2.12679e-05		23.886		-1.93121e-05		23.886		2.12679e-05
23.8875	0.000193849		23.8875		0.000254799		23.8875		-0.000151263
23.889	4.16116e-05		23.889		7.20228e-05		23.889		0.000305535
23.8905	-0.000252759		23.8905		0.000488317		23.8905		-2.94847e-05
23.892	-2.94828e-05		23.892		-9.1677e-06		23.892		4.15731e-05
23.8935	3.14346e-05		23.8935		-2.94554e-05		23.8935		1.11168e-05
23.895	0.000224319		23.895		3.14579e-05		23.895		0.00038678
23.8965	-0.000366065		23.8965		-9.1742e-06		23.8965		0.000295389
23.898	-0.000191829		23.898		0.000112657		23.898		0.000275066
23.8995	6.18722e-05		23.8995		1.11186e-05		23.8995		-2.94814e-05
23.901	0.0002142		23.901		0.000315683		23.901		0.000356412
23.9025	-0.000222319		23.9025		0.000234454		23.9025		-5.99306e-05
23.904	-3.96343e-05		23.904		0.000234467		23.904		0.000224323
23.9055	0.000224302		23.9055		-0.000141088		23.9055		3.142e-05
23.907	0.00479197		23.907		0.0053746		23.907		0.00542562
23.9085	0.233018		23.9085		0.300729		23.9085		0.306435
23.91	1.36879		23.91		1.81182		23.91		2.07578
23.9115	3.13592		23.9115		4.27706		23.9115		4.46154
23.913	4.58778		23.913		6.13154		23.913		6.20711
23.9145	5.05464		23.9145		6.98251		23.9145		7.23514
23.916	5.22348		23.916		7.402		23.916		7.37381
23.9175	5.16354		23.9175		7.37233		23.9175		7.32654
23.919	5.07117		23.919		7.22945		23.919		7.45726
23.9205	5.26515		23.9205		7.32945		23.9205		7.31612
23.922	5.21214		23.922		7.28167		23.922		7.45743
23.9235	5.29915		23.9235		7.23764		23.9235		7.3111
23.925	5.11417		23.925		7.02385		23.925		7.46228
23.9265	5.17283		23.9265		7.26213		23.9265		7.33342
23.928	5.25894		23.928		7.28058		23.928		7.54993
23.9295	5.04558		23.9295		7.30985		23.9295		7.35462
23.931	5.27496		23.931		7.26115		23.931		7.43569
23.9325	5.11698		23.9325		7.31464		23.9325		7.51887
23.934	5.13983		23.934		7.21708		23.934		7.45519
23.9355	5.36118		23.9355		7.32247		23.9355		7.43039
23.937	5.21036		23.937		7.42552		23.937		7.61987
23.9385	5.25011		23.9385		7.10014		23.9385		7.891
23.94	5.09933		23.94		7.19252		23.94		7.61241
23.9415	5.16327		23.9415		7.22955		23.9415		7.60077
23.943	5.30967		23.943		7.37732		23.943		7.65574
23.9445	5.1205		23.9445		7.1303		23.9445		7.86081
23.946	4.71507		23.946		6.52937		23.946		6.98742
23.9475	3.39502		23.9475		4.66303		23.9475		4.96098
23.949	1.79341		23.949		2.40369		23.949		2.69514
23.9505	0.678818		23.9505		0.998504		23.9505		1.03724
23.952	0.131261		23.952		0.212612		23.952		0.245341
23.9535	0.00423389		23.9535		0.0092027		23.9535		0.011257
23.955	0.000396915		23.955		8.21737e-05		23.955		0.000173555
23.9565	-0.000100525		23.9565		8.22159e-05		23.9565		-0.000212169
23.958	1.11176e-05		23.958		1.11298e-05		23.958		4.15751e-05
23.9595	-7.00681e-05		23.9595		4.15751e-05		23.9595		3.14183e-05
23.961	-4.97797e-05		23.961		-0.000323797		23.961		0.000336012
23.9625	-0.000202014		23.9625		7.20563e-05		23.9625		-0.00020202
23.964	8.22001e-05		23.964		0.000204033		23.964		8.21745e-05
23.9655	9.23254e-05		23.9655		0.000396919		23.9655		-9.03836e-05
23.967	0.000376606		23.967		-0.00030347		23.967		0.000132933
23.9685	-1.93259e-05		23.9685		-2.94847e-05		23.9685		-8.02228e-05
23.97	0.000346149		23.97		-3.96307e-05		23.97		4.15751e-05
23.9715	1.1146e-05		23.9715		0.000214149		23.9715		1.112e-05
23.973	9.23297e-05		23.973		0.000244618		23.973		0.000143083
23.9745	-0.000668717		23.9745		-0.00042526		23.9745		-0.00020202
23.976	-2.94747e-05		23.976		6.1871e-05		23.976		0.000214152
23.9775	-9.18232e-06		23.9775		-0.000100478		23.9775		-0.000161406
23.979	-0.000141112		23.979		8.21818e-05		23.979		0.000125746
23.9805	-0.00047599		23.9805		-4.97775e-05		23.9805		-0.000293315
23.982	-5.99123e-05		23.982		-1.9332e-05		23.982		0.000122788
23.9835	-5.99342e-05		23.9835		0.000305528		23.9835		-0.000181699
23.985	0.000183718		23.985		-0.000151278		23.985		6.19136e-05
23.9865	-0.000252763		23.9865		0.000112635		23.9865		-0.000110666
23.988	6.1875e-05		23.988		0.000102477		23.988		0.000132931
23.9895	-0.000212171		23.9895		0.000173544		23.9895		-8.02196e-05
23.991	-0.000100531		23.991		-9.17684e-06		23.991		9.66729e-07
23.9925	-0.000149157		23.9925		0.000153235		23.9925		-9.02131e-05
23.994	0.000204028		23.994		-1.93332e-05		23.994		0.000183697
23.9955	-1.9334e-05		23.9955		9.23254e-05		23.9955		1.112e-05
23.997	0.000173541		23.997		-0.000323785		23.997		-0.000252764
23.9985	-0.000222308		23.9985		4.15836e-05		23.9985		2.13227e-05
24	-2.94796e-05		24		-5.99233e-05		24		0.000366451

## Sheet: Table S8
Table S8. Boron isotope inaccuracy when measuring JCp-1 and PS69/318-1b under different plasma mass-loading scenarios.
Reference Material	Pattern Type	Laser Beam Diameter or Width (μm)	δ11B	2SE	Δδ11B	Mass Bias	Laser Beam Diameter/Width (μm) of bracketing NIST SRM612
JCp-1-μm	Spot	30	22.1479	2.61029	-2.15215	-1.86296	90
JCp-1-μm	Spot	40	23.0374	1.04843	-1.26258	-0.97339	90
JCp-1-μm	Spot	50	23.2848	1.1445	-1.01517	-0.725979	90
JCp-1-μm	Spot	60	23.4847	1.25025	-0.815342	-0.526152	90
JCp-1-μm	Spot	70	23.3635	0.907624	-0.936523	-0.647333	90
JCp-1-μm	Spot	80	24.1579	0.578477	-0.142083	0.147107	90
JCp-1-μm	Spot	90	24.0108	0.430818	-0.28919	0	90
JCp-1-μm	Spot	100	24.6111	0.497603	0.311144	0.600334	90
JCp-1-μm	Spot	110	25.2026	0.77894	0.902591	1.19178	90
JCp-1-μm	Spot	120	25.6799	0.733217	1.37986	1.66905	90
JCp-1-μm	Spot	130	25.8454	0.360586	1.54539	1.83458	90
JCp-1-μm	Spot	140	27.2071	1.85287	2.90712	3.19631	90
JCp-1-μm	Spot	150	27.4514	0.306938	3.15137	3.44056	90
PS69/318-1b	Spot	30	16.2132	1.00519	0.913154	1.80816	90
PS69/318-1b	Spot	40	15.0124	1.91573	-0.287616	0.607388	90
PS69/318-1b	Spot	50	14.6822	2.00135	-0.617832	0.277173	90
PS69/318-1b	Spot	60	14.5345	1.85798	-0.765511	0.129493	90
PS69/318-1b	Spot	70	14.5998	0.573588	-0.700239	0.194765	90
PS69/318-1b	Spot	80	14.161	0.782255	-1.13904	-0.244039	90
PS69/318-1b	Spot	90	14.405	0.23606	-0.895004	0	90
PS69/318-1b	Spot	100	14.3017	0.302724	-0.998262	-0.103258	90
PS69/318-1b	Spot	110	14.7183	0.418236	-0.581742	0.313262	90
PS69/318-1b	Spot	120	15.0482	0.184731	-0.251799	0.643205	90
PS69/318-1b	Spot	130	15.3438	0.346069	0.0437798	0.938784	90
PS69/318-1b	Spot	140	15.25	0.341079	-0.0500124	0.844992	90
PS69/318-1b	Spot	150	16.158	0.237873	0.858012	1.75302	90
PS69/318-1b	Transect	40	15.0019	1.37742	-0.298103	-0.0442112	80
PS69/318-1b	Transect	60	14.6656	1.02987	-0.634398	-0.380506	80
PS69/318-1b	Transect	80	15.0461	0.441666	-0.253892	0	80
PS69/318-1b	Transect	100	16.1199	0.360094	0.819949	1.07384	80
PS69/318-1b	Transect	120	17.9867	0.203368	2.6867	2.94059	80
PS69/318-1b	Transect	140	18.7559	0.19027	3.45594	3.70984	80

## Sheet: Table S9
Table S9. Spot δ11B analysis of reference materials by LA-MC-ICP-MS/MS with a 50 μm diameter circular laser beam. Data are normalised to bracketing analyses of JCp-1-μm.
ID	Raw						Blank Corrected								Mass Bias Corrected
	10B (V)	2SE	11B (V)	2SE	12C (V)	2SE	10B (V)	2SE	11B (V)	2SE	12C (V)	2SE	11B/10B	2SE	11B/12C	2SE	11B/10B	2SE	11B/12C	2SE	δ11B (‰)	2SE
UB-N-μp	0.109731	0.0109957	0.498383	0.0498553	113.105	0.602773	0.109624	0.0109957	0.497901	0.0498553	23.7465	0.602773	4.54272	0.00128961	0.0206187	0.00174289	4.0965	0.0011594	2305.32	195.709	11.0888	0.279292
UB-N-μp	0.10906	0.00709166	0.495437	0.0321238	111.453	0.628476	0.108952	0.00709166	0.494954	0.0321238	22.0944	0.628476	4.54333	0.00119383	0.0222158	0.000923246	4.09548	0.00107749	2803.68	116.091	10.8428	0.259562
UB-N-μp	0.0994119	0.00860838	0.451494	0.0391574	101.765	0.720087	0.0993047	0.00860838	0.451011	0.0391574	12.4066	0.720087	4.54109	0.00152333	0.0357971	0.00119876	4.09409	0.00137338	3607.66	120.335	10.5073	0.33084
UB-N-μp	0.102818	0.00624586	0.467154	0.0282984	105.461	0.671907	0.102711	0.00624586	0.466671	0.0282984	16.1022	0.671907	4.54368	0.00130705	0.0290214	0.00100567	4.09661	0.0011825	2851.21	98.6009	11.1138	0.284857
UB-N-μp	0.113155	0.00779656	0.514236	0.0353031	105.819	0.686784	0.113047	0.00779656	0.513753	0.0353031	16.4607	0.686784	4.54535	0.00149721	0.0309243	0.00104126	4.09944	0.00135183	3251.98	108.745	11.7972	0.325649
DE-B-c	0.0339789	0.00703411	0.153615	0.0320878	126.529	0.826355	0.0338716	0.00703411	0.153132	0.0320878	37.1704	0.826355	4.51174	0.00706684	0.00368262	0.000673845	4.06788	0.00636806	391.026	71.4644	4.19449	1.53403
DE-B-c	0.180063	0.0641601	0.811538	0.289471	123.984	0.513561	0.179956	0.0641601	0.811055	0.289471	34.6253	0.513561	4.50572	0.00296444	0.0238261	0.0090153	4.06206	0.00267272	3013.64	1136.19	2.79079	0.643843
DE-B-c	0.0207102	0.0025647	0.0932856	0.011548	118.788	1.08504	0.0206029	0.0025647	0.0928029	0.011548	29.4288	1.08504	4.504	0.00452133	0.00309411	0.000318528	4.06035	0.00407663	313.051	32.2652	2.37977	0.982036
DE-B-c	0.0746878	0.0442297	0.335325	0.198455	118.98	1.15537	0.0745805	0.0442297	0.334842	0.198455	29.621	1.15537	4.49684	0.00479679	0.0122584	0.00768418	4.05468	0.00432713	1242.54	778.899	1.01349	1.04238
DE-B-c	0.018826	0.00198792	0.0849126	0.00900519	120.736	0.633686	0.0187187	0.00198792	0.0844298	0.00900519	31.3767	0.633686	4.50963	0.00374259	0.00265943	0.000254643	4.06749	0.00337569	290.04	27.7147	4.10047	0.813183
PS69/318-1b	0.0183064	0.000483265	0.0835869	0.00220189	131.975	0.527142	0.0180845	0.000483265	0.0825721	0.00220189	42.2794	0.527142	4.5662	0.00285128	0.00195583	3.01478e-05	4.11416	0.00256954	189.714	2.97397	15.3429	0.618987
PS69/318-1b	0.0184148	0.000234606	0.0840957	0.00104991	130.609	0.288342	0.0181928	0.000234606	0.0830809	0.00104991	40.9142	0.288342	4.56644	0.00238048	0.00203529	2.3883e-05	4.11437	0.00214614	194.532	2.24207	15.392	0.516992
PS69/318-1b	0.0174186	0.000574716	0.0794921	0.00261833	129.979	0.711133	0.0171967	0.000574716	0.0784772	0.00261833	40.2836	0.711133	4.56362	0.00358915	0.0019434	3.17423e-05	4.11398	0.00323552	201.754	3.29012	15.2985	0.779417
PS69/318-1b	0.0165685	0.000571076	0.0756649	0.00257837	129.147	0.635216	0.0163465	0.000571076	0.0746501	0.00257837	39.4516	0.635216	4.56727	0.00401513	0.0018811	4.26073e-05	4.11686	0.00361841	193.669	4.40607	15.9917	0.871655
PS69/318-1b	0.016578	0.000455908	0.0757033	0.00207924	128.653	0.641173	0.0163561	0.000455908	0.0746884	0.00207924	38.9577	0.641173	4.56647	0.00356766	0.0019052	2.07881e-05	4.11751	0.003218	195.776	2.12023	16.1497	0.775198
PS69/318-1	0.0184411	0.000426701	0.0840914	0.00194417	132.033	0.696351	0.0182191	0.000426701	0.0830766	0.00194417	42.3376	0.696351	4.55979	0.00256833	0.0019658	2.61459e-05	4.10857	0.00231422	193.034	2.61178	13.9956	0.557482
PS69/318-1	0.0185815	0.000294921	0.0847407	0.00133736	130.522	0.486512	0.0183596	0.000294921	0.0837258	0.00133736	40.8267	0.486512	4.56031	0.00319457	0.00205467	2.07261e-05	4.10836	0.00287794	192.822	1.94453	13.946	0.693279
PS69/318-1	0.0189372	0.000432225	0.0862892	0.00196858	130.04	0.609873	0.0187152	0.000432225	0.0852744	0.00196858	40.3445	0.609873	4.55643	0.00265201	0.0021031	1.9071e-05	4.1075	0.00239072	218.044	1.97283	13.7388	0.575911
PS69/318-1	0.0183674	0.00029995	0.0837191	0.0013604	131.058	0.544951	0.0181454	0.00029995	0.0827043	0.0013604	41.3632	0.544951	4.55804	0.00334775	0.00199975	1.39606e-05	4.10866	0.00301751	206.887	1.45792	14.0175	0.726902
PS69/318-1	0.0179823	0.000452351	0.0819219	0.0020591	129.697	0.524422	0.0177604	0.000452351	0.0809071	0.0020591	40.0014	0.524422	4.55571	0.00323809	0.00201994	2.65708e-05	4.10733	0.00292043	206.657	2.70214	13.698	0.703515
JCt-μp	0.0137119	0.00195172	0.0627064	0.00891395	136.921	5.15194	0.0134899	0.00195172	0.0616916	0.00891395	47.2259	5.15194	4.57352	0.00458957	0.00128467	4.67211e-05	4.1213	0.00413535	129.352	4.72793	17.0631	0.996181
JCt-μp	0.0176121	0.00460973	0.0805205	0.0210639	146.92	10.2477	0.0173902	0.00460973	0.0795056	0.0210639	57.2245	10.2477	4.57313	0.00585411	0.00118051	0.000133908	4.11989	0.00527392	110.644	12.5492	16.7215	1.27046
JCt-μp	0.0215515	0.00340755	0.0985062	0.0155658	147.99	5.08809	0.0213295	0.00340755	0.0974914	0.0155658	58.2948	5.08809	4.57061	0.00330162	0.00161533	0.000151526	4.11927	0.00297707	160.84	15.0521	16.5728	0.717158
JCt-μp	0.017407	0.00182632	0.07955	0.00833573	139.324	4.16529	0.0171851	0.00182632	0.0785351	0.00833573	49.6286	4.16529	4.57021	0.00437467	0.00156982	3.71456e-05	4.11991	0.0039436	163.427	3.86334	16.7266	0.949991
JCt-μp	0.0136052	0.00139372	0.062158	0.00633901	139.084	3.08802	0.0133833	0.00139372	0.0611431	0.00633901	49.389	3.08802	4.5694	0.00433014	0.0012166	3.75215e-05	4.11871	0.00390509	123.378	3.79649	16.4392	0.940714
UWC-1-np	0.0106012	0.000409299	0.0480288	0.00185998	127.417	0.718724	0.0104939	0.000409299	0.0475461	0.00185998	38.0585	0.718724	4.53094	0.00504326	0.00124875	3.19261e-05	4.08411	0.00454589	154.557	3.93341	8.10437	1.09508
UWC-1-np	0.0103304	0.000392163	0.0468455	0.00176936	119.959	0.948755	0.0102231	0.000392163	0.0463628	0.00176936	30.6005	0.948755	4.53552	0.00532989	0.00151227	2.0647e-05	4.08907	0.00480525	150.087	2.03845	9.29712	1.15756
UWC-1-np	0.0102207	0.000406514	0.0462992	0.00183513	120.759	0.611888	0.0101134	0.000406514	0.0458165	0.00183513	31.3998	0.611888	4.53047	0.00567669	0.00145654	3.78122e-05	4.08409	0.00511838	140.215	3.61949	8.09811	1.23299
UWC-1-np	0.0103773	0.000405347	0.0469931	0.00183717	122.894	0.705826	0.01027	0.000405347	0.0465104	0.00183717	33.5352	0.705826	4.52874	0.0056238	0.00138242	3.27296e-05	4.08342	0.00507084	142.08	3.35789	7.9378	1.22154
UWC-1-np	0.0102381	0.000409675	0.046425	0.00184327	122.745	0.783832	0.0101308	0.000409675	0.0459423	0.00184327	33.3863	0.783832	4.53558	0.00584821	0.00137233	3.3426e-05	4.08893	0.00527071	154.962	3.78167	9.26352	1.26968
UWC-1-c	0.013811	0.000313571	0.0625804	0.00141859	128.883	0.445155	0.0135891	0.000313571	0.0615655	0.00141859	39.1879	0.445155	4.5305	0.00332445	0.00157276	2.3056e-05	4.08236	0.00299512	156.363	2.33065	7.68071	0.721507
UWC-1-c	0.0133414	0.000317515	0.0604601	0.00143749	126.913	0.591195	0.0131195	0.000317515	0.0594453	0.00143749	37.2175	0.591195	4.53111	0.00405598	0.00159584	2.0318e-05	4.08204	0.003654	149.668	1.90429	7.60537	0.880227
UWC-1-c	0.00718129	8.40104e-05	0.0325942	0.000378041	114.47	0.338366	0.007074	8.40104e-05	0.0321114	0.000378041	25.1108	0.338366	4.5395	0.00843469	0.0012816	2.5123e-05	4.09294	0.00760446	129.988	2.54982	10.23	1.83187
UWC-1-c	0.00919815	0.000206066	0.041676	0.000943341	127.086	0.5694	0.00897622	0.000206066	0.0406611	0.000943341	37.3909	0.5694	4.52819	0.00492947	0.00108638	1.00289e-05	4.08187	0.00444416	112.946	1.05136	7.5647	1.07057
UWC-1-c	0.0129845	0.00043972	0.0588313	0.00197916	125.679	0.531215	0.0127625	0.00043972	0.0578165	0.00197916	35.9841	0.531215	4.53051	0.00358239	0.00160353	3.70984e-05	4.08414	0.00323188	163.332	3.76348	8.11049	0.778542
BCR-2G	0.00273272	0.000130103	0.0122161	0.000575874	108.154	0.339081	0.00262543	0.000130103	0.0117334	0.000575874	18.795	0.339081	4.47007	0.0205241	0.000626175	2.21587e-05	4.03054	0.0185059	67.6148	2.41995	-4.80198	4.45796
BCR-2G	0.00299373	0.00027781	0.0134034	0.00124925	108.535	0.896605	0.00288644	0.00027781	0.0129206	0.00124925	19.1764	0.896605	4.47539	0.018728	0.000660434	2.9851e-05	4.03441	0.0168825	84.8103	3.81578	-3.86798	4.0669
BCR-2G	0.00271599	0.000173699	0.0121596	0.000772916	99.8707	0.467752	0.00260869	0.000173699	0.0116769	0.000772916	10.5119	0.467752	4.47772	0.0204151	0.00109358	3.37845e-05	4.03681	0.0184045	112.016	3.48732	-3.29149	4.43355
BCR-2G	0.00269744	0.000200378	0.0120995	0.000895686	100.815	0.759474	0.00259015	0.000200378	0.0116168	0.000895686	11.4565	0.759474	4.48723	0.0209988	0.00100978	1.74863e-05	4.04619	0.0189341	102.289	1.77086	-1.03062	4.56112
BCR-2G	0.00252133	0.000171446	0.0112878	0.000757855	100.643	0.640693	0.00241404	0.000171446	0.0108051	0.000757855	11.2838	0.640693	4.47907	0.0205483	0.000952963	2.24364e-05	4.03984	0.0185339	102.669	2.39458	-2.56154	4.4647
UWC50-np	0.00594469	0.000351183	0.0269645	0.00158606	125.928	0.863988	0.0058374	0.000351183	0.0264818	0.00158606	36.5691	0.863988	4.53776	0.00929408	0.000718789	2.8735e-05	4.09034	0.0083774	81.5496	3.22235	9.60332	2.01807
UWC50-np	0.00580087	0.000318874	0.0262954	0.00144248	123.519	0.862462	0.00569358	0.000318874	0.0258127	0.00144248	34.1602	0.862462	4.53401	0.00870198	0.000744291	2.41313e-05	4.0877	0.0078454	73.3833	2.37	8.96919	1.88991
UWC50-np	0.00617882	0.000378104	0.0280156	0.00171965	119.449	0.973953	0.00607153	0.000378104	0.0275329	0.00171965	30.0907	0.973953	4.53178	0.00794122	0.000898627	3.06887e-05	4.08501	0.00715696	85.7575	2.91423	8.31967	1.72407
UWC50-np	0.00580798	0.000312515	0.0263172	0.00140822	120.662	0.685144	0.00570069	0.000312515	0.0258345	0.00140822	31.303	0.685144	4.53283	0.00789373	0.0008199	2.88276e-05	4.08689	0.00711834	84.0587	2.95096	8.77196	1.71477
UWC50-np	0.0060849	0.000353634	0.0275614	0.00157859	122.259	1.04606	0.00597761	0.000353634	0.0270787	0.00157859	32.9002	1.04606	4.53249	0.00941012	0.000817661	2.78224e-05	4.08657	0.00848018	92.64	3.15805	8.69529	2.04283
DE-Y-c	0.0015609	0.000110784	0.00698025	0.000496849	123.827	0.451126	0.00145361	0.000110784	0.00649754	0.000496849	34.4683	0.451126	4.47358	0.0427042	0.000187955	1.18586e-05	4.03392	0.0385065	20.6413	1.31006	-3.98739	9.27598
DE-Y-c	0.00208323	0.000375648	0.0093229	0.00169407	123.439	0.63081	0.00197594	0.000375648	0.00884019	0.00169407	34.0804	0.63081	4.46903	0.034078	0.000252286	4.13164e-05	4.0286	0.0307194	32.1143	5.25181	-5.26949	7.40013
DE-Y-c	0.00147861	7.60847e-05	0.00658078	0.000339512	115.907	0.782515	0.00137132	7.60847e-05	0.00609807	0.000339512	26.5481	0.782515	4.43983	0.0380722	0.000229371	7.32214e-06	4.0028	0.0343246	23.2758	0.740745	-11.4844	8.2686
DE-Y-c	0.00153222	0.000146435	0.00684307	0.000663769	115.614	0.332351	0.00142493	0.000146435	0.00636036	0.000663769	26.2547	0.332351	4.46124	0.0307927	0.000240015	2.2012e-05	4.02294	0.0277687	24.2985	2.22808	-6.63242	6.68932
DE-Y-c	0.00207876	0.000331951	0.00928007	0.00150283	119.289	0.823134	0.00197147	0.000331951	0.00879736	0.00150283	29.9305	0.823134	4.44391	0.0319402	0.000284025	3.93954e-05	4.00804	0.0288072	30.2244	4.18276	-10.2205	6.93949
DE-Y-np	0.00207405	9.79862e-05	0.00923483	0.000428764	145.413	0.947556	0.00185211	9.79862e-05	0.00821999	0.000428764	55.7178	0.947556	4.43236	0.0255764	0.00014665	5.42989e-06	3.99306	0.0230414	13.7353	0.508392	-13.8312	5.55054
DE-Y-np	0.0020308	0.000106721	0.00905937	0.000464775	143.201	1.11688	0.00180887	0.000106721	0.00804453	0.000464775	53.5057	1.11688	4.45164	0.029846	0.000149293	5.87349e-06	4.01128	0.026895	14.4514	0.564564	-9.44062	6.47886
DE-Y-np	0.00209763	0.000101654	0.00934254	0.000448257	143.061	0.982479	0.0018757	0.000101654	0.0083277	0.000448257	53.3654	0.982479	4.44093	0.028608	0.000155068	5.7048e-06	4.00337	0.0257893	16.1192	0.592552	-11.3452	6.2125
DE-Y-np	0.00206968	8.77394e-05	0.00921349	0.000403751	140.692	0.661098	0.00184775	8.77394e-05	0.00819865	0.000403751	50.9965	0.661098	4.44326	0.0295313	0.000160098	6.07315e-06	4.00496	0.0266185	16.4047	0.623952	-10.9642	6.41225
DE-Y-np	0.00205503	0.000100184	0.00917109	0.000430025	140.522	0.984261	0.0018331	0.000100184	0.00815625	0.000430025	50.8273	0.984261	4.45532	0.0307685	0.000159508	5.55754e-06	4.01774	0.0277501	16.462	0.572001	-7.88422	6.68483

## Sheet: Table S10
Table S10. Spot δ11B analysis of reference materials by LA-MC-ICP-MS/MS with a 80 μm diameter circular laser beam. Data are normalised to bracketing analyses of JCp-1-μm.
ID	Raw						Blank Corrected								Mass Bias Corrected
	10B (V)	2SE	11B (V)	2SE	12C (V)	2SE	10B (V)	2SE	11B (V)	2SE	12C (V)	2SE	11B/10B	2SE	11B/12C	2SE	11B/10B	2SE	11B/12C	2SE	δ11B (‰)	2SE
UB-N-μp	0.23769	0.0118014	1.07897	0.0533009	126.353	0.938489	0.237583	0.0118014	1.07848	0.0533009	36.9944	0.938489	4.53993	0.00131404	0.0288077	0.000755858	4.09666	0.00118374	3105.63	81.6751	11.1273	0.285156
UB-N-μp	0.227629	0.0135782	1.03389	0.0613764	129.744	0.478376	0.227522	0.0135782	1.0334	0.0613764	40.3857	0.478376	4.54251	0.00139854	0.026093	0.00178484	4.09642	0.00126507	2845.75	194.698	11.069	0.304749
UB-N-μp	0.235303	0.0106059	1.06866	0.047967	128.742	0.323798	0.235196	0.0106059	1.06818	0.047967	39.3827	0.323798	4.54201	0.00113878	0.0270429	0.00130093	4.09566	0.00102932	2788.8	134.403	10.8851	0.247958
UB-N-μp	0.241307	0.014805	1.09666	0.0668904	125.573	0.523534	0.2412	0.014805	1.09617	0.0668904	36.2142	0.523534	4.54559	0.00163359	0.0300481	0.00167981	4.09712	0.00146796	3140.93	175.847	11.2377	0.353622
UB-N-μp	0.232308	0.0132775	1.05593	0.0601167	120.33	0.653013	0.232201	0.0132775	1.05545	0.0601167	30.9711	0.653013	4.54598	0.00174232	0.0344581	0.0024853	4.09705	0.00157015	3188.03	228.776	11.2209	0.378241
DE-B-c	0.406957	0.245288	1.8306	1.10291	159.432	1.519	0.40685	0.245288	1.83012	1.10291	70.0732	1.519	4.50137	0.00259313	0.0283996	0.0173297	4.06156	0.00233971	3033.48	1850.98	2.67166	0.563623
DE-B-c	0.0588186	0.0106259	0.265023	0.0481346	163.329	1.39519	0.0587113	0.0106259	0.26454	0.0481346	73.9705	1.39519	4.50253	0.00142155	0.0035632	0.0006663	4.06103	0.00128157	385.75	72.1171	2.54247	0.308724
DE-B-c	0.0316843	0.00298	0.142718	0.0134403	159.592	1.11304	0.031577	0.00298	0.142236	0.0134403	70.2333	1.11304	4.50416	0.00216549	0.00201004	0.000153837	4.06185	0.00195284	206.321	15.7633	2.74065	0.470428
DE-B-c	0.0334259	0.00121268	0.150609	0.0054414	157.6	1.51473	0.0333186	0.00121268	0.150126	0.0054414	68.2416	1.51473	4.50532	0.00129374	0.00218386	3.5263e-05	4.06095	0.00116692	217.37	3.54612	2.52484	0.281104
DE-B-c	0.042119	0.00314835	0.189833	0.0141687	154.337	1.17846	0.0420118	0.00314835	0.189351	0.0141687	64.9786	1.17846	4.50766	0.00188467	0.0028931	0.00018781	4.0625	0.00169846	280.455	18.1596	2.89787	0.40915
PS69/318-1b	0.0397488	0.00289046	0.181297	0.0131498	172.569	2.4969	0.0395269	0.00289046	0.180282	0.0131498	82.8734	2.4969	4.56151	0.00166336	0.00214972	8.86746e-05	4.11316	0.00150115	235.553	9.72607	15.102	0.361618
PS69/318-1b	0.0373808	0.00202119	0.17044	0.00919649	170.663	1.5217	0.0371588	0.00202119	0.169426	0.00919649	80.9676	1.5217	4.55974	0.00179964	0.00207957	7.1702e-05	4.1121	0.00162387	210.225	7.29752	14.8452	0.391181
PS69/318-1b	0.0357597	0.00197963	0.162991	0.0090187	165.736	1.73284	0.0355378	0.00197963	0.161976	0.0090187	76.0409	1.73284	4.5579	0.00142166	0.00211637	7.56005e-05	4.11147	0.00128245	198.544	7.11477	14.6931	0.308934
PS69/318-1b	0.0384135	0.00246934	0.175128	0.0112567	164.381	1.7064	0.0381915	0.00246934	0.174113	0.0112567	74.6853	1.7064	4.55894	0.00164513	0.00231063	9.3144e-05	4.11281	0.00148409	215.913	8.66841	15.0172	0.357508
PS69/318-1b	0.0316344	0.00204819	0.144229	0.00930061	160.808	1.72369	0.0314125	0.00204819	0.143214	0.00930061	71.113	1.72369	4.55984	0.00213685	0.00199482	7.97646e-05	4.11448	0.00192999	188.791	7.56706	15.4182	0.464923
PS69/318-1	0.0390283	0.00173284	0.177609	0.00786832	175.769	1.2477	0.0388063	0.00173284	0.176594	0.00786832	86.0737	1.2477	4.55068	0.00188647	0.00205712	6.60096e-05	4.10323	0.00170182	225.821	7.25553	12.7091	0.409958
PS69/318-1	0.0378415	0.00133195	0.172288	0.00604964	171.271	0.868988	0.0376196	0.00133195	0.171273	0.00604964	81.576	0.868988	4.5529	0.00188638	0.00208766	4.86002e-05	4.10581	0.00170107	219.193	5.1439	13.3311	0.409778
PS69/318-1	0.0382954	0.00124599	0.174298	0.00564831	169.285	1.2318	0.0380735	0.00124599	0.173283	0.00564831	79.5901	1.2318	4.55147	0.00170035	0.00217182	3.83102e-05	4.10562	0.00153414	204.845	3.63624	13.285	0.369564
PS69/318-1	0.037222	0.00139224	0.169352	0.00632579	164.978	1.31592	0.0370001	0.00139224	0.168337	0.00632579	75.2825	1.31592	4.54956	0.00208284	0.00223805	4.68158e-05	4.1043	0.00187925	207.592	4.31138	12.9662	0.4527
PS69/318-1	0.0361964	0.00162273	0.164721	0.00738656	164.404	1.52979	0.0359744	0.00162273	0.163706	0.00738656	74.709	1.52979	4.55077	0.00222311	0.00219381	5.70095e-05	4.10613	0.00200547	208.526	5.43739	13.408	0.483105
JCt-μp	0.0794157	0.00546846	0.363139	0.0251117	266.118	12.7539	0.0791938	0.00546846	0.362124	0.0251117	176.423	12.7539	4.57191	0.00176296	0.00199906	7.86227e-05	4.12203	0.00158728	220.258	8.65646	17.2383	0.382366
JCt-μp	0.0554657	0.00435917	0.253293	0.0199155	235.712	13.126	0.0552438	0.00435917	0.252278	0.0199155	146.017	13.126	4.56653	0.00145623	0.00174919	5.42263e-05	4.11815	0.0013132	186.859	5.77439	16.3042	0.316342
JCt-μp	0.0500521	0.00191828	0.228336	0.00874562	206.732	5.34757	0.0498302	0.00191828	0.227322	0.00874562	117.037	5.34757	4.56209	0.00134233	0.00196201	5.28145e-05	4.11454	0.00121084	193.839	5.20048	15.4347	0.291685
JCt-μp	0.034392	0.004707	0.157104	0.0214869	211.374	7.13756	0.03417	0.004707	0.156089	0.0214869	121.678	7.13756	4.56783	0.00185345	0.00123475	9.89999e-05	4.12052	0.00167216	114.53	9.19105	16.8755	0.402813
JCt-μp	0.0315859	0.00615649	0.144206	0.0280653	217.44	11.5409	0.031364	0.00615649	0.143191	0.0280653	127.744	11.5409	4.56755	0.00379068	0.00105428	0.000134851	4.12095	0.00342088	101.104	12.9413	16.9785	0.82407
UWC-1-np	0.0199858	0.00162383	0.0904968	0.00733278	170.902	1.88175	0.0198785	0.00162383	0.090014	0.00733278	81.543	1.88175	4.52894	0.00362878	0.00109137	6.4852e-05	4.08379	0.00327316	119.188	7.08409	8.02709	0.788484
UWC-1-np	0.0198376	0.00144705	0.0898464	0.00654435	167.37	1.65962	0.0197303	0.00144705	0.0893637	0.00654435	78.0116	1.65962	4.52961	0.00377297	0.00112043	5.00571e-05	4.08415	0.00340227	116.613	5.22073	8.11194	0.819586
UWC-1-np	0.0200858	0.00119389	0.0910181	0.0053856	165.652	1.57727	0.0199785	0.00119389	0.0905354	0.0053856	76.2931	1.57727	4.53295	0.00322538	0.00118501	5.2522e-05	4.08621	0.00290727	125.025	5.5512	8.61031	0.700345
UWC-1-np	0.01804	0.00114646	0.0817219	0.00518669	158.044	1.48876	0.0179327	0.00114646	0.0812392	0.00518669	68.6847	1.48876	4.53052	0.0035248	0.00117363	4.86199e-05	4.08411	0.00317532	108.353	4.49576	8.10259	0.764915
UWC-1-np	0.0165733	0.00134899	0.0751017	0.00609291	154.902	1.19478	0.016466	0.00134899	0.074619	0.00609291	65.5434	1.19478	4.53257	0.00401517	0.00112653	7.07573e-05	4.086	0.00362079	112.285	7.07273	8.55872	0.872227
UWC-1-c	0.0288499	0.00135868	0.130591	0.00615054	167.842	1.30516	0.028628	0.00135868	0.129576	0.00615054	78.1465	1.30516	4.52621	0.00274845	0.00165196	5.85633e-05	4.081	0.00247749	181.68	6.44534	7.3531	0.596814
UWC-1-c	0.0227794	0.000977385	0.103083	0.00442681	163.023	1.34242	0.0225574	0.000977385	0.102068	0.00442681	73.3274	1.34242	4.52474	0.00267118	0.00138573	3.60477e-05	4.08044	0.00240897	146.756	3.8442	7.21852	0.580306
UWC-1-c	0.0115116	0.000425626	0.0521534	0.00192326	160.869	1.14804	0.0112896	0.000425626	0.0511385	0.00192326	71.1738	1.14804	4.52981	0.00472037	0.000716659	1.74209e-05	4.08558	0.00425736	70.0583	1.71699	8.4585	1.02557
UWC-1-c	0.027036	0.00155076	0.122264	0.00701324	158.782	1.01166	0.0268141	0.00155076	0.121249	0.00701324	69.0864	1.01166	4.52184	0.00223915	0.00174455	7.70888e-05	4.07923	0.00201997	160.623	7.07158	6.92821	0.486598
UWC-1-c	0.0291329	0.00155441	0.131848	0.00703195	159.012	1.00561	0.028911	0.00155441	0.130833	0.00703195	69.3166	1.00561	4.5248	0.00222192	0.00187712	7.4605e-05	4.08254	0.00200456	179.21	7.14006	7.72613	0.482887
BCR-2G	0.00621629	0.000444272	0.0278125	0.00199168	113.439	1.34161	0.006109	0.000444272	0.0273298	0.00199168	24.0803	1.34161	4.4758	0.00708494	0.0011299	2.24133e-05	4.03859	0.00639305	121.084	2.40965	-2.86204	1.54005
BCR-2G	0.00557436	0.000186646	0.0249703	0.000824709	116.731	0.343872	0.00546707	0.000186646	0.0244876	0.000824709	27.3722	0.343872	4.47996	0.0122527	0.000893425	2.31946e-05	4.04036	0.0110511	97.3226	2.52797	-2.43656	2.66215
BCR-2G	0.00526604	0.000223176	0.023561	0.00100331	113.123	0.523109	0.00515875	0.000223176	0.0230783	0.00100331	23.7643	0.523109	4.4735	0.0109181	0.0009674	2.21621e-05	4.03434	0.00984627	98.6973	2.24941	-3.88577	2.37191
BCR-2G	0.00485618	0.000187066	0.0217479	0.000833975	109.901	0.305256	0.00474889	0.000187066	0.0212652	0.000833975	20.5418	0.305256	4.47842	0.00880133	0.00104036	5.02406e-05	4.03644	0.00793411	104.779	5.08832	-3.38002	1.91128
BCR-2G	0.00527761	0.000174433	0.0236671	0.000780273	106.9	0.161018	0.00517032	0.000174433	0.0231844	0.000780273	17.5415	0.161018	4.48355	0.0107015	0.00132893	3.95407e-05	4.04078	0.0096447	126.823	3.72719	-2.33555	2.32335
UWC50-np	0.0115458	0.00109244	0.0522367	0.00491886	164.389	1.90256	0.0114385	0.00109244	0.051754	0.00491886	75.0302	1.90256	4.52634	0.00585378	0.000678723	4.58327e-05	4.08219	0.00527727	73.287	4.94253	7.64043	1.27126
UWC50-np	0.0119484	0.00102828	0.0541193	0.00464872	167.934	2.22149	0.0118411	0.00102828	0.0536366	0.00464872	78.5754	2.22149	4.53018	0.00497802	0.000672536	3.79283e-05	4.08452	0.00448861	70.2807	3.9701	8.20271	1.08128
UWC50-np	0.0106545	0.000948464	0.0482461	0.004285	162.306	1.70135	0.0105472	0.000948464	0.0477634	0.004285	72.9472	1.70135	4.52909	0.00481115	0.000645364	4.2587e-05	4.08295	0.00433674	68.3674	4.51822	7.82444	1.04469
UWC50-np	0.0113755	0.000952749	0.0514706	0.00429055	159.525	1.77284	0.0112682	0.000952749	0.0509879	0.00429055	70.1658	1.77284	4.52482	0.00502237	0.000717086	4.02217e-05	4.0792	0.00452642	66.4155	3.73037	6.9207	1.09039
UWC50-np	0.0123927	0.000902273	0.056103	0.0040703	159.21	1.44217	0.0122854	0.000902273	0.0556203	0.0040703	69.8508	1.44217	4.52793	0.0048632	0.000790361	4.40689e-05	4.08163	0.00438505	79.3627	4.43428	7.50492	1.05633
DE-Y-c	0.00398975	0.000675702	0.0178145	0.00304767	156.8	1.47189	0.00388246	0.000675702	0.0173318	0.00304767	67.4409	1.47189	4.45861	0.0122936	0.000260946	4.12792e-05	4.02318	0.0110934	28.0485	4.43928	-6.57474	2.67234
DE-Y-c	0.0030839	0.000129687	0.0136986	0.000566991	160.45	1.2924	0.00297661	0.000129687	0.0132159	0.000566991	71.091	1.2924	4.44155	0.0186778	0.000185187	4.9558e-06	4.00555	0.016845	20.1846	0.540431	-10.8221	4.05785
DE-Y-c	0.00292003	0.00014513	0.0129962	0.000651245	157.419	0.931944	0.00281274	0.00014513	0.0125135	0.000651245	68.0597	0.931944	4.44822	0.0180515	0.000182936	7.03924e-06	4.01123	0.0162777	18.7885	0.724666	-9.45268	3.92121
DE-Y-c	0.00276834	0.000202674	0.0123119	0.000905526	151.863	1.06304	0.00266105	0.000202674	0.0118292	0.000905526	62.5043	1.06304	4.44514	0.0231471	0.000187506	1.13259e-05	4.00618	0.0208609	19.1077	1.15969	-10.6685	5.02527
DE-Y-c	0.00276468	0.000182678	0.0123222	0.000815933	148.312	0.619859	0.00265739	0.000182678	0.0118395	0.000815933	58.9532	0.619859	4.45579	0.0173377	0.000199763	1.15729e-05	4.01576	0.0156255	18.7706	1.08076	-8.36124	3.76409
DE-Y-np	0.00395749	0.000214041	0.0176221	0.000947535	183.538	1.70432	0.00373556	0.000214041	0.0166073	0.000947535	93.8425	1.70432	4.44685	0.0130525	0.000176597	7.09909e-06	4.01024	0.011771	19.0541	0.768634	-9.69038	2.83557
DE-Y-np	0.00395095	0.000255671	0.0175765	0.00113875	179.442	1.90605	0.00372902	0.000255671	0.0165616	0.00113875	89.7467	1.90605	4.441	0.0163902	0.000182965	8.52089e-06	4.00516	0.0147819	18.2993	0.855641	-10.9156	3.56087
DE-Y-np	0.00383129	0.000240132	0.0170427	0.00105789	176.656	1.43299	0.00360936	0.000240132	0.0160279	0.00105789	86.9612	1.43299	4.4419	0.0139319	0.000183031	8.84767e-06	4.00688	0.0125675	17.0802	0.827334	-10.5014	3.02745
DE-Y-np	0.00365122	0.000152479	0.0162217	0.000671352	174.328	1.40489	0.00342929	0.000152479	0.0152069	0.000671352	84.633	1.40489	4.43811	0.0112465	0.00017972	5.56654e-06	4.00387	0.0101464	16.9186	0.522567	-11.2268	2.44421
DE-Y-np	0.0036443	0.000191732	0.0162145	0.000843041	171.959	1.46966	0.00342237	0.000191732	0.0151997	0.000843041	82.2638	1.46966	4.44247	0.0125246	0.000183775	6.86471e-06	4.00872	0.0113016	17.3184	0.648158	-10.0577	2.72249
